# Supplementary material for: Increase of P-wave velocity due to melt in the mantle at the Gakkel Ridge
Source: Nat Commun. 2023 Feb 22;14:969. doi: 10.1038/s41467-023-36551-8 (PMC9946932; doi:10.1038/s41467-023-36551-8)
Supplement: Supplementary file 2 — Source data [file 41467_2023_36551_MOESM2_ESM.zip]

Archive with 31 entries (25 files):
- Readme.txt
- data_S-file.zip
- Fig.1a/
- Fig.1a/poro1.txt
- Fig.1a/poro10.txt
- Fig.1a/poro100.txt
- Fig.1a/poro2.txt
- Fig.1a/poro20.txt
- Fig.1a/poro5.txt
- Fig.1a/poro50.txt
- Fig.1b/
- Fig.1b/proto-aspect ratio-1/
- Fig.1b/proto-aspect ratio-1/poro1.txt
- Fig.1b/proto-aspect ratio-1/poro10.txt
- Fig.1b/proto-aspect ratio-1/poro100.txt
- Fig.1b/proto-aspect ratio-1/poro2.txt
- Fig.1b/proto-aspect ratio-1/poro20.txt
- Fig.1b/proto-aspect ratio-1/poro5.txt
- Fig.1b/proto-aspect ratio-1/poro50.txt
- Fig.1b/proto-aspect ratio-100/
- Fig.1b/proto-aspect ratio-100/poro1.txt
- Fig.1b/proto-aspect ratio-100/poro10.txt
- Fig.1b/proto-aspect ratio-100/poro100.txt
- Fig.1b/proto-aspect ratio-100/poro2.txt
- Fig.1b/proto-aspect ratio-100/poro20.txt
- Fig.1b/proto-aspect ratio-100/poro5.txt
- Fig.1b/proto-aspect ratio-100/poro50.txt
- Fig.1c/
- Fig.1c/S-P-time
- Fig.1d/
- Fig.1d/time-differences
