# Supplementary material for: Increase of P-wave velocity due to melt in the mantle at the Gakkel Ridge
Source: Nat Commun. 2023 Feb 22;14:969. doi: 10.1038/s41467-023-36551-8 (PMC9946932; doi:10.1038/s41467-023-36551-8)
Supplement: Supplementary file 2 — Source data [file 41467_2023_36551_MOESM2_ESM.zip › Readme.txt]

Here you can find the raw data for reproducing Fig.1 in our manuscript:
Yu, Z., Satish, S. Increase of P-wave velocity due to melt in the mantle at the Gakkel Ridge. Nat. Commun. 2023. https://doi.org/10.1038/s41467-023-36551-8 .

"data-S-file.zip": the picking seismic phases (SEISAN S-files) we used to analysis the S-P time differences. This data set is  provided by Koulakov et al. (2022). Please find the details in the following repository. 
     Koulakov, I. LOTOS code for the local earthquake tomography in the area of the Gakkel Ridge at 85E longitude. Zenodo https://doi.org/10.5281/zenodo.
6400915 (2022).
