# Supplementary material for: Increase of P-wave velocity due to melt in the mantle at the Gakkel Ridge
Source: Nat Commun. 2023 Feb 22;14:969. doi: 10.1038/s41467-023-36551-8 (PMC9946932; doi:10.1038/s41467-023-36551-8)
Supplement: Supplementary file 2 — Source data [file 41467_2023_36551_MOESM2_ESM.zip › Fig.1a/poro1.txt]

0.00        7.41956329          4.28587914    
0.01        7.36494541          4.25055838    
0.02        7.31025457          4.21514177    
0.03        7.25549221          4.17962837    
0.04        7.20065928          4.14401817    
0.05        7.14575672          4.10830927    
0.06        7.09078693          4.07250357    
0.07        7.03574944          4.03659868    
0.08        6.98064852          4.00059414    
0.09        6.92548370          3.96448994    
0.10        6.87025690          3.92828560    
0.11        6.81496906          3.89198041    
0.12        6.75962353          3.85557365    
0.13        6.70422077          3.81906509    
0.14        6.64876318          3.78245330    
0.15        6.59325552          3.74574018    
0.16        6.53769493          3.70892191    
0.17        6.48208714          3.67200041    
0.18        6.42643404          3.63497400    
0.19        6.37073708          3.59784126    
0.20        6.31499910          3.56060314    
0.21        6.25922489          3.52325892    
0.22        6.20341539          3.48580742    
0.23        6.14757681          3.44824982    
0.24        6.09170437          3.41058183    
0.25        6.03580999          3.37280583    
0.26        5.97989321          3.33492112    
0.27        5.92396212          3.29692769    
0.28        5.86801004          3.25882149    
0.29        5.81205177          3.22060466    
0.30        5.75608349          3.18227553    
0.31        5.70011806          3.14383507    
0.32        5.64415741          3.10528255    
0.33        5.58820057          3.06661487    
0.34        5.53226089          3.02783442    
0.35        5.47633648          2.98893833    
0.36        5.42043638          2.94992661    
0.37        5.36456156          2.91079664    
0.38        5.30873060          2.87155366    
0.39        5.25293827          2.83219075    
0.40        5.19718027          2.79270315    
0.41        5.14150572          2.75310946    
0.42        5.08588076          2.71338940    
0.43        5.03031635          2.67354274    
0.44        4.97484922          2.63358617    
0.45        4.91945934          2.59350133    
0.46        4.86415243          2.55328655    
0.47        4.80897427          2.51296091    
0.48        4.75389814          2.47250366    
0.49        4.69894123          2.43191743    
0.50        4.64412594          2.39120817    
output    
