# Supplementary material for: Increase of P-wave velocity due to melt in the mantle at the Gakkel Ridge
Source: Nat Commun. 2023 Feb 22;14:969. doi: 10.1038/s41467-023-36551-8 (PMC9946932; doi:10.1038/s41467-023-36551-8)
Supplement: Supplementary file 2 — Source data [file 41467_2023_36551_MOESM2_ESM.zip › Fig.1a/poro10.txt]

0.00        7.41956329          4.28587914    
0.01        7.18710899          4.15451622    
0.02        6.96945000          4.02907562    
0.03        6.76536942          3.90916204    
0.04        6.57376814          3.79441309    
0.05        6.39365196          3.68449664    
0.06        6.22411823          3.57910800    
0.07        6.06435442          3.47796702    
0.08        5.91361570          3.38081622    
0.09        5.77123070          3.28741479    
0.10        5.63658381          3.19754624    
0.11        5.50911617          3.11100554    
0.12        5.38831663          3.02760315    
0.13        5.27371931          2.94716525    
0.14        5.16489601          2.86952877    
0.15        5.06145763          2.79454374    
0.16        4.96304083          2.72206831    
0.17        4.86932230          2.65197277    
0.18        4.77999210          2.58413267    
0.19        4.69477510          2.51843548    
0.20        4.61341524          2.45477366    
0.21        4.53567076          2.39304709    
0.22        4.46132660          2.33316231    
0.23        4.39018106          2.27503228    
0.24        4.32204103          2.21857119    
0.25        4.25673771          2.16370440    
0.26        4.19410849          2.11035800    
0.27        4.13400650          2.05846405    
0.28        4.07628584          2.00795531    
0.29        4.02082062          1.95877302    
0.30        3.96749139          1.91085672    
0.31        3.91618586          1.86415660    
0.32        3.86679840          1.81861806    
0.33        3.81923175          1.77419209    
0.34        3.77339053          1.73083222    
0.35        3.72919440          1.68849671    
0.36        3.68656182          1.64714253    
0.37        3.64541268          1.60672879    
0.38        3.60568380          1.56722248    
0.39        3.56730485          1.52858412    
0.40        3.53020740          1.49077690    
0.41        3.49435306          1.45378160    
0.42        3.45966697          1.41755497    
0.43        3.42609787          1.38206756    
0.44        3.39361501          1.34730339    
0.45        3.36215401          1.31322455    
0.46        3.33167124          1.27980423    
0.47        3.30214548          1.24703276    
0.48        3.27351785          1.21487284    
0.49        3.24575615          1.18330526    
0.50        3.21883202          1.15231335    
output    
