# Supplementary material for: Increase of P-wave velocity due to melt in the mantle at the Gakkel Ridge
Source: Nat Commun. 2023 Feb 22;14:969. doi: 10.1038/s41467-023-36551-8 (PMC9946932; doi:10.1038/s41467-023-36551-8)
Supplement: Supplementary file 2 — Source data [file 41467_2023_36551_MOESM2_ESM.zip › Fig.1a/poro100.txt]

0.00        7.41956329          4.28587914    
0.01        7.03914547          3.45787263    
0.02        6.71101809          2.89474154    
0.03        6.42490101          2.48309398    
0.04        6.17296219          2.16790080    
0.05        5.94917250          1.91856170    
0.06        5.74884748          1.71650422    
0.07        5.56827879          1.54953408    
0.08        5.40452480          1.40941465    
0.09        5.25519562          1.29022872    
0.10        5.11835289          1.18770587    
0.11        4.99239683          1.09863269    
0.12        4.87599277          1.02055132    
0.13        4.76802540         0.951571047    
0.14        4.66755009         0.890198708    
0.15        4.57376671         0.835252166    
0.16        4.48598480         0.785775721    
0.17        4.40360832         0.740987360    
0.18        4.32612467         0.700254500    
0.19        4.25308371         0.663047254    
0.20        4.18408918         0.628923118    
0.21        4.11879921         0.597514451    
0.22        4.05690289         0.568505049    
0.23        3.99813032         0.541628301    
0.24        3.94223666         0.516655266    
0.25        3.88900590         0.493387848    
0.26        3.83824348         0.471655339    
0.27        3.78977370         0.451308429    
0.28        3.74343729         0.432216823    
0.29        3.69909215         0.414266020    
0.30        3.65660501         0.397354871    
0.31        3.61586094         0.381394297    
0.32        3.57675219         0.366304934    
0.33        3.53917575         0.352015465    
0.34        3.50304222         0.338462532    
0.35        3.46827030         0.325589806    
0.36        3.43478084         0.313345671    
0.37        3.40250087         0.301683784    
0.38        3.37137437         0.290563285    
0.39        3.34133148         0.279945433    
0.40        3.31231236         0.269795209    
0.41        3.28428578         0.260083854    
0.42        3.25718284         0.250780106    
0.43        3.23095846         0.241857931    
0.44        3.20559072         0.233295426    
0.45        3.18102074         0.225068375    
0.46        3.15721202         0.217156440    
0.47        3.13414931         0.209543169    
0.48        3.11178160         0.202208981    
0.49        3.09008145         0.195138410    
0.50        3.06903076         0.188317388    
output    
