# Supplementary material for: Increase of P-wave velocity due to melt in the mantle at the Gakkel Ridge
Source: Nat Commun. 2023 Feb 22;14:969. doi: 10.1038/s41467-023-36551-8 (PMC9946932; doi:10.1038/s41467-023-36551-8)
Supplement: Supplementary file 2 — Source data [file 41467_2023_36551_MOESM2_ESM.zip › Fig.1a/poro2.txt]

0.00        7.41956329          4.28587914    
0.01        7.33161497          4.24182892    
0.02        7.24448252          4.19785213    
0.03        7.15816307          4.15394926    
0.04        7.07265568          4.11011887    
0.05        6.98795891          4.06636190    
0.06        6.90407181          4.02267647    
0.07        6.82099390          3.97906327    
0.08        6.73871946          3.93552160    
0.09        6.65725327          3.89205146    
0.10        6.57659054          3.84865117    
0.11        6.49672937          3.80532312    
0.12        6.41767216          3.76206398    
0.13        6.33941698          3.71887517    
0.14        6.26196384          3.67575359    
0.15        6.18530846          3.63270402    
0.16        6.10945177          3.58972335    
0.17        6.03439760          3.54680943    
0.18        5.96013927          3.50396442    
0.19        5.88667727          3.46118808    
0.20        5.81401587          3.41847777    
0.21        5.74214840          3.37583542    
0.22        5.67107916          3.33325911    
0.23        5.60080671          3.29075027    
0.24        5.53133106          3.24830651    
0.25        5.46265125          3.20592856    
0.26        5.39476776          3.16361690    
0.27        5.32768059          3.12136912    
0.28        5.26138878          3.07918572    
0.29        5.19589138          3.03706908    
0.30        5.13118887          2.99501395    
0.31        5.06728554          2.95302343    
0.32        5.00417662          2.91109633    
0.33        4.94186163          2.86923075    
0.34        4.88034296          2.82742763    
0.35        4.81961966          2.78568721    
0.36        4.75969315          2.74400783    
0.37        4.70055532          2.70238638    
0.38        4.64221907          2.66082859    
0.39        4.58467484          2.61932921    
0.40        4.52791643          2.57788277    
0.41        4.47196722          2.53650570    
0.42        4.41680384          2.49518132    
0.43        4.36242390          2.45390773    
0.44        4.30885363          2.41270089    
0.45        4.25606680          2.37154412    
0.46        4.20405912          2.33043575    
0.47        4.15286255          2.28939199    
0.48        4.10244417          2.24839497    
0.49        4.05280781          2.20744658    
0.50        4.00396776          2.16655183    
output    
