# Supplementary material for: Increase of P-wave velocity due to melt in the mantle at the Gakkel Ridge
Source: Nat Commun. 2023 Feb 22;14:969. doi: 10.1038/s41467-023-36551-8 (PMC9946932; doi:10.1038/s41467-023-36551-8)
Supplement: Supplementary file 2 — Source data [file 41467_2023_36551_MOESM2_ESM.zip › Fig.1a/poro20.txt]

0.00        7.41956329          4.28587914    
0.01        7.12771988          4.04560041    
0.02        6.86240053          3.82860184    
0.03        6.62029982          3.63154912    
0.04        6.39861298          3.45172453    
0.05        6.19494867          3.28688788    
0.06        6.00726318          3.13518167    
0.07        5.83379698          2.99503779    
0.08        5.67303133          2.86514211    
0.09        5.52365017          2.74436355    
0.10        5.38450909          2.63174367    
0.11        5.25460434          2.52644944    
0.12        5.13306093          2.42775893    
0.13        5.01910639          2.33504510    
0.14        4.91205978          2.24775767    
0.15        4.81131554          2.16541386    
0.16        4.71633816          2.08758640    
0.17        4.62665224          2.01389575    
0.18        4.54182673          1.94400513    
0.19        4.46148109          1.87761319    
0.20        4.38527250          1.81445086    
0.21        4.31288910          1.75427496    
0.22        4.24405289          1.69686770    
0.23        4.17851162          1.64203274    
0.24        4.11603212          1.58958745    
0.25        4.05640936          1.53937268    
0.26        3.99945259          1.49123967    
0.27        3.94498849          1.44505394    
0.28        3.89285660          1.40069008    
0.29        3.84291172          1.35803556    
0.30        3.79502153          1.31698668    
0.31        3.74906421          1.27744901    
0.32        3.70492792          1.23933303    
0.33        3.66250491          1.20255816    
0.34        3.62169933          1.16704750    
0.35        3.58242464          1.13273251    
0.36        3.54459620          1.09954906    
0.37        3.50813651          1.06743467    
0.38        3.47298026          1.03633714    
0.39        3.43905473          1.00620151    
0.40        3.40629411         0.976977348    
0.41        3.37466121         0.948626995    
0.42        3.34408188         0.921100438    
0.43        3.31450629         0.894358218    
0.44        3.28590679         0.868369102    
0.45        3.25822020         0.843092203    
0.46        3.23140478         0.818494081    
0.47        3.20544314         0.794550955    
0.48        3.18027759         0.771226645    
0.49        3.15587735         0.748495042    
0.50        3.13222075         0.726332843    
output    
