# Supplementary material for: Increase of P-wave velocity due to melt in the mantle at the Gakkel Ridge
Source: Nat Commun. 2023 Feb 22;14:969. doi: 10.1038/s41467-023-36551-8 (PMC9946932; doi:10.1038/s41467-023-36551-8)
Supplement: Supplementary file 2 — Source data [file 41467_2023_36551_MOESM2_ESM.zip › Fig.1a/poro5.txt]

0.00        7.41956329          4.28587914    
0.01        7.25612211          4.20961761    
0.02        7.09854794          4.13472652    
0.03        6.94659805          4.06116867    
0.04        6.80004263          3.98890924    
0.05        6.65866184          3.91791415    
0.06        6.52224398          3.84815097    
0.07        6.39059114          3.77958608    
0.08        6.26351118          3.71219039    
0.09        6.14082336          3.64593363    
0.10        6.02234745          3.58078408    
0.11        5.90792418          3.51671576    
0.12        5.79738903          3.45370054    
0.13        5.69059229          3.39171195    
0.14        5.58738518          3.33072376    
0.15        5.48763371          3.27071142    
0.16        5.39119816          3.21164870    
0.17        5.29795647          3.15351439    
0.18        5.20777941          3.09628296    
0.19        5.12055445          3.03993249    
0.20        5.03616714          2.98444200    
0.21        4.95451307          2.92978954    
0.22        4.87548685          2.87595463    
0.23        4.79899120          2.82291770    
0.24        4.72492838          2.77065778    
0.25        4.65321064          2.71915603    
0.26        4.58375072          2.66839504    
0.27        4.51646757          2.61835599    
0.28        4.45127487          2.56901979    
0.29        4.38810062          2.52037191    
0.30        4.32686853          2.47239232    
0.31        4.26751471          2.42506838    
0.32        4.20996666          2.37838101    
0.33        4.15415859          2.33231640    
0.34        4.10002995          2.28685594    
0.35        4.04752207          2.24198961    
0.36        3.99657702          2.19770002    
0.37        3.94713521          2.15397048    
0.38        3.89915442          2.11079431    
0.39        3.85257578          2.06815171    
0.40        3.80734491          2.02602625    
0.41        3.76343918          1.98441875    
0.42        3.72079086          1.94330347    
0.43        3.67935634          1.90266657    
0.44        3.63911748          1.86251128    
0.45        3.60001135          1.82281029    
0.46        3.56200075          1.78355038    
0.47        3.52507353          1.74473941    
0.48        3.48916864          1.70634699    
0.49        3.45425749          1.66836560    
0.50        3.42032003          1.63079131    
output    
