# Supplementary material for: Increase of P-wave velocity due to melt in the mantle at the Gakkel Ridge
Source: Nat Commun. 2023 Feb 22;14:969. doi: 10.1038/s41467-023-36551-8 (PMC9946932; doi:10.1038/s41467-023-36551-8)
Supplement: Supplementary file 2 — Source data [file 41467_2023_36551_MOESM2_ESM.zip › Fig.1a/poro50.txt]

0.00        7.41956329          4.28587914    
0.01        7.07579041          3.77178192    
0.02        6.77029991          3.36602640    
0.03        6.49765968          3.03681159    
0.04        6.25318766          2.76390290    
0.05        6.03291368          2.53371859    
0.06        5.83351183          2.33679557    
0.07        5.65217447          2.16626096    
0.08        5.48656368          2.01706409    
0.09        5.33469915          1.88534617    
0.10        5.19491720          1.76815379    
0.11        5.06580544          1.66315925    
0.12        4.94615555          1.56850755    
0.13        4.83493757          1.48271012    
0.14        4.73126364          1.40455055    
0.15        4.63436890          1.33303118    
0.16        4.54358530          1.26731908    
0.17        4.45833588          1.20671570    
0.18        4.37810659          1.15063477    
0.19        4.30245352          1.09857404    
0.20        4.23098373          1.05010533    
0.21        4.16334295          1.00486040    
0.22        4.09922409         0.962518692    
0.23        4.03834867         0.922802508    
0.24        3.98046613         0.885467112    
0.25        3.92535591         0.850299656    
0.26        3.87281680         0.817111075    
0.27        3.82266927         0.785734296    
0.28        3.77474380         0.756019115    
0.29        3.72889614         0.727834404    
0.30        3.68498945         0.701060295    
0.31        3.64290071         0.675590038    
0.32        3.60251641         0.651328027    
0.33        3.56373405         0.628186285    
0.34        3.52645707         0.606086671    
0.35        3.49059963         0.584958315    
0.36        3.45608258         0.564735293    
0.37        3.42282510         0.545357585    
0.38        3.39076996         0.526772499    
0.39        3.35984516         0.508929193    
0.40        3.32998896         0.491780937    
0.41        3.30116367         0.475290030    
0.42        3.27330160         0.459413558    
0.43        3.24635530         0.444115996    
0.44        3.22029829         0.429367632    
0.45        3.19507146         0.415134758    
0.46        3.17063737         0.401388794    
0.47        3.14697695         0.388106972    
0.48        3.12403917         0.375261366    
0.49        3.10179567         0.362829715    
0.50        3.08022380         0.350792289    
output    
