# Supplementary material for: Increase of P-wave velocity due to melt in the mantle at the Gakkel Ridge
Source: Nat Commun. 2023 Feb 22;14:969. doi: 10.1038/s41467-023-36551-8 (PMC9946932; doi:10.1038/s41467-023-36551-8)
Supplement: Supplementary file 2 — Source data [file 41467_2023_36551_MOESM2_ESM.zip › Fig.1b/proto-aspect ratio-1/poro1.txt]

0.00        7.41956329          4.28587914    
0.01        7.35475636          4.25054836    
0.02        7.28987217          4.21510124    
0.03        7.22491074          4.17953777    
0.04        7.15987110          4.14385605    
0.05        7.09475088          4.10805655    
0.06        7.02955008          4.07213736    
0.07        6.96426773          4.03609848    
0.08        6.89890146          3.99993968    
0.09        6.83345318          3.96365976    
0.10        6.76791811          3.92725801    
0.11        6.70229673          3.89073372    
0.12        6.63658905          3.85408640    
0.13        6.57079363          3.81731486    
0.14        6.50491047          3.78041935    
0.15        6.43893337          3.74339700    
0.16        6.37286901          3.70624971    
0.17        6.30671358          3.66897678    
0.18        6.24046230          3.63157487    
0.19        6.17412090          3.59404325    
0.20        6.10768366          3.55638433    
0.21        6.04115343          3.51859450    
0.22        5.97452688          3.48067474    
0.23        5.90780640          3.44262576    
0.24        5.84098625          3.40444088    
0.25        5.77407026          3.36612463    
0.26        5.70705700          3.32767510    
0.27        5.63994694          3.28909230    
0.28        5.57273674          3.25037217    
0.29        5.50542974          3.21151567    
0.30        5.43802118          3.17252278    
0.31        5.37051439          3.13339305    
0.32        5.30291319          3.09412575    
0.33        5.23520708          3.05471897    
0.34        5.16740751          3.01517320    
0.35        5.09950781          2.97548342    
0.36        5.03151131          2.93565464    
0.37        4.96340752          2.89567947    
0.38        4.89522028          2.85556722    
0.39        4.82693100          2.81530809    
0.40        4.75853682          2.77489924    
0.41        4.69006729          2.73435521    
0.42        4.62149572          2.69366002    
0.43        4.55282259          2.65281272    
0.44        4.48407936          2.61182761    
0.45        4.41523790          2.57068896    
0.46        4.34629965          2.52939606    
0.47        4.27730083          2.48796320    
0.48        4.20820999          2.44637513    
0.49        4.13903666          2.40463305    
0.50        4.06979752          2.36274266    
output    
