# Supplementary material for: Increase of P-wave velocity due to melt in the mantle at the Gakkel Ridge
Source: Nat Commun. 2023 Feb 22;14:969. doi: 10.1038/s41467-023-36551-8 (PMC9946932; doi:10.1038/s41467-023-36551-8)
Supplement: Supplementary file 2 — Source data [file 41467_2023_36551_MOESM2_ESM.zip › Fig.1b/proto-aspect ratio-1/poro10.txt]

0.00        7.41956329          4.28587914    
0.01        7.41424513          4.25060654    
0.02        7.40935516          4.21533298    
0.03        7.40489769          4.18005705    
0.04        7.40087700          4.14477682    
0.05        7.39729643          4.10949087    
0.06        7.39415741          4.07419538    
0.07        7.39146519          4.03889036    
0.08        7.38922405          4.00357342    
0.09        7.38743830          3.96824217    
0.10        7.38610983          3.93289423    
0.11        7.38524342          3.89752746    
0.12        7.38484287          3.86214018    
0.13        7.38491297          3.82672977    
0.14        7.38545656          3.79129410    
0.15        7.38647890          3.75583029    
0.16        7.38798475          3.72033525    
0.17        7.38997793          3.68480825    
0.18        7.39246130          3.64924574    
0.19        7.39543867          3.61364317    
0.20        7.39891815          3.57800150    
0.21        7.40290070          3.54231477    
0.22        7.40739346          3.50658202    
0.23        7.41240215          3.47080207    
0.24        7.41792583          3.43496490    
0.25        7.42397499          3.39907479    
0.26        7.43055391          3.36312580    
0.27        7.43767023          3.32711601    
0.28        7.44531775          3.29104090    
0.29        7.45351601          3.25489402    
0.30        7.46226311          3.21867776    
0.31        7.47156286          3.18238473    
0.32        7.48142910          3.14601421    
0.33        7.49186039          3.10956168    
0.34        7.50286436          3.07301998    
0.35        7.51444960          3.03638840    
0.36        7.52661896          2.99966455    
0.37        7.53937483          2.96283650    
0.38        7.55273867          2.92591119    
0.39        7.56670332          2.88887691    
0.40        7.58126831          2.85172534    
0.41        7.59647512          2.81446934    
0.42        7.61229706          2.77708721    
0.43        7.62874031          2.73957515    
0.44        7.64584875          2.70194173    
0.45        7.66359329          2.66416836    
0.46        7.68198204          2.62624955    
0.47        7.70106268          2.58819604    
0.48        7.72080231          2.54998541    
0.49        7.74122143          2.51161599    
0.50        7.76233673          2.47308755    
output    
