# Supplementary material for: Increase of P-wave velocity due to melt in the mantle at the Gakkel Ridge
Source: Nat Commun. 2023 Feb 22;14:969. doi: 10.1038/s41467-023-36551-8 (PMC9946932; doi:10.1038/s41467-023-36551-8)
Supplement: Supplementary file 2 — Source data [file 41467_2023_36551_MOESM2_ESM.zip › Fig.1b/proto-aspect ratio-1/poro100.txt]

0.00        7.41956329          4.28587914    
0.01        7.43605566          4.25062752    
0.02        7.45346403          4.21541548    
0.03        7.47180367          4.18024111    
0.04        7.49109077          4.14510012    
0.05        7.51134062          4.10998964    
0.06        7.53256798          4.07490540    
0.07        7.55479002          4.03984451    
0.08        7.57802629          4.00480318    
0.09        7.60229158          3.96977830    
0.10        7.62760544          3.93476486    
0.11        7.65399027          3.89976192    
0.12        7.68146229          3.86476326    
0.13        7.71004581          3.82976556    
0.14        7.73976374          3.79476595    
0.15        7.77063274          3.75975895    
0.16        7.80268478          3.72474217    
0.17        7.83594131          3.68971062    
0.18        7.87042856          3.65466142    
0.19        7.90617085          3.61958957    
0.20        7.94319963          3.58449149    
0.21        7.98154688          3.54936147    
0.22        8.02123833          3.51419735    
0.23        8.06231594          3.47899556    
0.24        8.10480213          3.44374752    
0.25        8.14873695          3.40845251    
0.26        8.19416428          3.37310553    
0.27        8.24111462          3.33770204    
0.28        8.28963280          3.30223441    
0.29        8.33976364          3.26670337    
0.30        8.39154243          3.23109913    
0.31        8.44503307          3.19542122    
0.32        8.50028324          3.15966296    
0.33        8.55733585          3.12381959    
0.34        8.61624432          3.08788395    
0.35        8.67708397          3.05185413    
0.36        8.73990726          3.01572442    
0.37        8.80476284          2.97948432    
0.38        8.87175369          2.94313908    
0.39        8.94092751          2.90667510    
0.40        9.01235962          2.87008190    
0.41        9.08616161          2.83337474    
0.42        9.16238499          2.79652834    
0.43        9.24112701          2.75953674    
0.44        9.32251740          2.72241092    
0.45        9.40661907          2.68512917    
0.46        9.49354744          2.64768410    
0.47        9.58346176          2.61008668    
0.48        9.67643833          2.57231426    
0.49        9.77262020          2.53436303    
0.50        9.87217808          2.49623275    
output    
