# Supplementary material for: Increase of P-wave velocity due to melt in the mantle at the Gakkel Ridge
Source: Nat Commun. 2023 Feb 22;14:969. doi: 10.1038/s41467-023-36551-8 (PMC9946932; doi:10.1038/s41467-023-36551-8)
Supplement: Supplementary file 2 — Source data [file 41467_2023_36551_MOESM2_ESM.zip › Fig.1b/proto-aspect ratio-1/poro2.txt]

0.00        7.41956329          4.28587914    
0.01        7.36090755          4.25055456    
0.02        7.30217361          4.21512556    
0.03        7.24336243          4.17959213    
0.04        7.18447351          4.14395428    
0.05        7.12550688          4.10820961    
0.06        7.06646633          4.07235909    
0.07        7.00734949          4.03640175    
0.08        6.94815683          4.00033665    
0.09        6.88889265          3.96416354    
0.10        6.82955265          3.92788196    
0.11        6.77014112          3.89149117    
0.12        6.71065807          3.85499072    
0.13        6.65110540          3.81838012    
0.14        6.59148407          3.78165650    
0.15        6.53179264          3.74482393    
0.16        6.47203732          3.70787859    
0.17        6.41221666          3.67082000    
0.18        6.35232973          3.63364840    
0.19        6.29238272          3.59636307    
0.20        6.23237324          3.55896235    
0.21        6.17230797          3.52144790    
0.22        6.11218500          3.48381734    
0.23        6.05201101          3.44607019    
0.24        5.99177742          3.40820646    
0.25        5.93149710          3.37022543    
0.26        5.87116909          3.33212638    
0.27        5.81079865          3.29390955    
0.28        5.75038195          3.25557184    
0.29        5.68992662          3.21711564    
0.30        5.62943125          3.17853642    
0.31        5.56891012          3.13983750    
0.32        5.50835991          3.10102081    
0.33        5.44778204          3.06207871    
0.34        5.38717842          3.02301216    
0.35        5.32656145          2.98382711    
0.36        5.26593113          2.94451404    
0.37        5.20528698          2.90507555    
0.38        5.14464521          2.86551785    
0.39        5.08400249          2.82583094    
0.40        5.02335596          2.78601050    
0.41        4.96274328          2.74607754    
0.42        4.90214014          2.70601034    
0.43        4.84155035          2.66580725    
0.44        4.78101444          2.62549019    
0.45        4.72050762          2.58503675    
0.46        4.66003704          2.54444551    
0.47        4.59964466          2.50373936    
0.48        4.53930521          2.46289420    
0.49        4.47903395          2.42191434    
0.50        4.41885424          2.38080788    
output    
