# Supplementary material for: Increase of P-wave velocity due to melt in the mantle at the Gakkel Ridge
Source: Nat Commun. 2023 Feb 22;14:969. doi: 10.1038/s41467-023-36551-8 (PMC9946932; doi:10.1038/s41467-023-36551-8)
Supplement: Supplementary file 2 — Source data [file 41467_2023_36551_MOESM2_ESM.zip › Fig.1b/proto-aspect ratio-1/poro20.txt]

0.00        7.41956329          4.28587914    
0.01        7.42946529          4.25062084    
0.02        7.44011831          4.21539116    
0.03        7.45153284          4.18018579    
0.04        7.46371984          4.14500380    
0.05        7.47668982          4.10984087    
0.06        7.49044991          4.07469368    
0.07        7.50501442          4.03955984    
0.08        7.52039528          4.00443745    
0.09        7.53660297          3.96932197    
0.10        7.55364943          3.93420959    
0.11        7.57154751          3.89909959    
0.12        7.59031010          3.86398673    
0.13        7.60995054          3.82886815    
0.14        7.63048315          3.79374051    
0.15        7.65192366          3.75860167    
0.16        7.67428255          3.72344518    
0.17        7.69757891          3.68827057    
0.18        7.72182941          3.65307355    
0.19        7.74704838          3.61784744    
0.20        7.77325439          3.58259392    
0.21        7.80046368          3.54730344    
0.22        7.82869673          3.51197696    
0.23        7.85797548          3.47660923    
0.24        7.88831091          3.44119406    
0.25        7.91973257          3.40572977    
0.26        7.95225954          3.37021208    
0.27        7.98591280          3.33463693    
0.28        8.02072048          3.29900002    
0.29        8.05670166          3.26329470    
0.30        8.09388351          3.22751975    
0.31        8.13229275          3.19166827    
0.32        8.17196274          3.15573931    
0.33        8.21291256          3.11972570    
0.34        8.25517464          3.08362198    
0.35        8.29879189          3.04742575    
0.36        8.34378147          3.01113129    
0.37        8.39018059          2.97473097    
0.38        8.43804169          2.93822575    
0.39        8.48738384          2.90160584    
0.40        8.53824139          2.86486053    
0.41        8.59069061          2.82800412    
0.42        8.64473820          2.79101205    
0.43        8.70042992          2.75388002    
0.44        8.75785351          2.71661758    
0.45        8.81701756          2.67920327    
0.46        8.87797451          2.64163136    
0.47        8.94082260          2.60391283    
0.48        9.00557709          2.56602383    
0.49        9.07230568          2.52796268    
0.50        9.14109421          2.48972750    
output    
