# Supplementary material for: Increase of P-wave velocity due to melt in the mantle at the Gakkel Ridge
Source: Nat Commun. 2023 Feb 22;14:969. doi: 10.1038/s41467-023-36551-8 (PMC9946932; doi:10.1038/s41467-023-36551-8)
Supplement: Supplementary file 2 — Source data [file 41467_2023_36551_MOESM2_ESM.zip › Fig.1b/proto-aspect ratio-1/poro5.txt]

0.00        7.41956329          4.28587914    
0.01        7.38697004          4.25057983    
0.02        7.35442686          4.21522808    
0.03        7.32193613          4.17982197    
0.04        7.28949928          4.14436197    
0.05        7.25711870          4.10884619    
0.06        7.22479486          4.07327557    
0.07        7.19253063          4.03764677    
0.08        7.16033030          4.00196218    
0.09        7.12819242          3.96621871    
0.10        7.09612036          3.93041396    
0.11        7.06411743          3.89455223    
0.12        7.03218412          3.85862803    
0.13        7.00032330          3.82264209    
0.14        6.96853781          3.78659272    
0.15        6.93683004          3.75048041    
0.16        6.90520096          3.71430278    
0.17        6.87365484          3.67805958    
0.18        6.84219217          3.64174891    
0.19        6.81081867          3.60537028    
0.20        6.77953720          3.56892228    
0.21        6.74834347          3.53240347    
0.22        6.71724844          3.49581313    
0.23        6.68625355          3.45915079    
0.24        6.65535402          3.42241192    
0.25        6.62456274          3.38559794    
0.26        6.59388065          3.34870720    
0.27        6.56331301          3.31173778    
0.28        6.53285551          3.27468753    
0.29        6.50251102          3.23755550    
0.30        6.47228861          3.20033932    
0.31        6.44219303          3.16303754    
0.32        6.41222906          3.12565112    
0.33        6.38239670          3.08817506    
0.34        6.35269451          3.05060625    
0.35        6.32313061          3.01294637    
0.36        6.29371166          2.97519135    
0.37        6.26443958          2.93733501    
0.38        6.23531914          2.89938569    
0.39        6.20635366          2.86133122    
0.40        6.17753935          2.82316899    
0.41        6.14890528          2.78490806    
0.42        6.12043095          2.74653363    
0.43        6.09211922          2.70804214    
0.44        6.06400633          2.66944480    
0.45        6.03606558          2.63072491    
0.46        6.00830078          2.59187794    
0.47        5.98074865          2.55291724    
0.48        5.95338392          2.51382303    
0.49        5.92621851          2.47459531    
0.50        5.89926672          2.43523502    
output    
