# Supplementary material for: Increase of P-wave velocity due to melt in the mantle at the Gakkel Ridge
Source: Nat Commun. 2023 Feb 22;14:969. doi: 10.1038/s41467-023-36551-8 (PMC9946932; doi:10.1038/s41467-023-36551-8)
Supplement: Supplementary file 2 — Source data [file 41467_2023_36551_MOESM2_ESM.zip › Fig.1b/proto-aspect ratio-1/poro50.txt]

0.00        7.41956329          4.28587914    
0.01        7.43517017          4.25062656    
0.02        7.45167065          4.21541262    
0.03        7.46907902          4.18023396    
0.04        7.48741055          4.14508772    
0.05        7.50667715          4.10996962    
0.06        7.52689838          4.07487726    
0.07        7.54808569          4.03980684    
0.08        7.57025814          4.00475454    
0.09        7.59343290          3.96971726    
0.10        7.61762571          3.93469167    
0.11        7.64285803          3.89967346    
0.12        7.66914415          3.86465931    
0.13        7.69650936          3.82964563    
0.14        7.72497082          3.79462814    
0.15        7.75455332          3.75960469    
0.16        7.78527880          3.72456932    
0.17        7.81716728          3.68951941    
0.18        7.85024786          3.65445018    
0.19        7.88454342          3.61935830    
0.20        7.92008018          3.58423901    
0.21        7.95688868          3.54908872    
0.22        7.99499750          3.51390338    
0.23        8.03443623          3.47867966    
0.24        8.07523346          3.44340920    
0.25        8.11742783          3.40809155    
0.26        8.16105175          3.37272191    
0.27        8.20614529          3.33729672    
0.28        8.25273895          3.30180764    
0.29        8.30088043          3.26625276    
0.30        8.35060692          3.23062706    
0.31        8.40196705          3.19492507    
0.32        8.45500660          3.15914536    
0.33        8.50977135          3.12327933    
0.34        8.56631088          3.08732224    
0.35        8.62469101          3.05127072    
0.36        8.68495750          3.01511884    
0.37        8.74716949          2.97885871    
0.38        8.81139660          2.94249296    
0.39        8.87770271          2.90600848    
0.40        8.94615173          2.86939669    
0.41        9.01684284          2.83266926    
0.42        9.08982658          2.79580355    
0.43        9.16518593          2.75879383    
0.44        9.24304962          2.72165036    
0.45        9.32346630          2.68435144    
0.46        9.40654278          2.64688945    
0.47        9.49242210          2.60927725    
0.48        9.58117485          2.57149005    
0.49        9.67293453          2.53352356    
0.50        9.76784039          2.49538088    
output    
