# Supplementary material for: Increase of P-wave velocity due to melt in the mantle at the Gakkel Ridge
Source: Nat Commun. 2023 Feb 22;14:969. doi: 10.1038/s41467-023-36551-8 (PMC9946932; doi:10.1038/s41467-023-36551-8)
Supplement: Supplementary file 2 — Source data [file 41467_2023_36551_MOESM2_ESM.zip › Fig.1b/proto-aspect ratio-100/poro1.txt]

0.00        7.41956329          4.28587914    
0.01        5.82590866          3.45010042    
0.02        4.91344452          2.87737894    
0.03        4.31011724          2.45956731    
0.04        3.87662983          2.14130926    
0.05        3.54758120          1.89101577    
0.06        3.28794146          1.68930101    
0.07        3.07684135          1.52341533    
0.08        2.90129590          1.38476479    
0.09        2.75254035          1.26721144    
0.10        2.62460256          1.16635442    
0.11        2.51316524          1.07890296    
0.12        2.41504312          1.00235939    
0.13        2.32785583         0.934813917    
0.14        2.24976277         0.874766350    
0.15        2.17933488         0.821035862    
0.16        2.11542964         0.772670805    
0.17        2.05711865         0.728896320    
0.18        2.00365949         0.689087451    
0.19        1.95443487         0.652722597    
0.20        1.90892553         0.619365811    
0.21        1.86670649         0.588657916    
0.22        1.82740843         0.560288429    
0.23        1.79072034         0.533996165    
0.24        1.75637853         0.509559095    
0.25        1.72414935         0.486782968    
0.26        1.69383347         0.465501249    
0.27        1.66525614         0.445568740    
0.28        1.63826406         0.426858783    
0.29        1.61272287         0.409260541    
0.30        1.58851063         0.392674148    
0.31        1.56552279         0.377014309    
0.32        1.54366612         0.362203330    
0.33        1.52285218         0.348171592    
0.34        1.50300646         0.334858119    
0.35        1.48406065         0.322207868    
0.36        1.46595168         0.310170442    
0.37        1.44862270         0.298701167    
0.38        1.43202639         0.287760496    
0.39        1.41611218         0.277310252    
0.40        1.40083539         0.267316312    
0.41        1.38616765         0.257751614    
0.42        1.37206292         0.248584762    
0.43        1.35848904         0.239790648    
0.44        1.34542453         0.231348619    
0.45        1.33283293         0.223234326    
0.46        1.32068789         0.215428144    
0.47        1.30897641         0.207914546    
0.48        1.29766560         0.200673878    
0.49        1.28673744         0.193691164    
0.50        1.27617645         0.186953157    
output    
