# Supplementary material for: Increase of P-wave velocity due to melt in the mantle at the Gakkel Ridge
Source: Nat Commun. 2023 Feb 22;14:969. doi: 10.1038/s41467-023-36551-8 (PMC9946932; doi:10.1038/s41467-023-36551-8)
Supplement: Supplementary file 2 — Source data [file 41467_2023_36551_MOESM2_ESM.zip › Fig.1b/proto-aspect ratio-100/poro10.txt]

0.00        7.41956329          4.28587914    
0.01        7.43805170          3.45970297    
0.02        7.45652914          2.89884448    
0.03        7.47500181          2.48866940    
0.04        7.49347162          2.17421269    
0.05        7.51193666          1.92510211    
0.06        7.53039789          1.72296083    
0.07        7.54885149          1.55572450    
0.08        7.56729555          1.41524661    
0.09        7.58573103          1.29566145    
0.10        7.60415363          1.19273281    
0.11        7.62256432          1.10326457    
0.12        7.64096260          1.02481043    
0.13        7.65934944         0.955482781    
0.14        7.67772388         0.893790245    
0.15        7.69608784         0.838551402    
0.16        7.71444035         0.788808584    
0.17        7.73278379         0.743777752    
0.18        7.75111961         0.702824414    
0.19        7.76944733         0.665417850    
0.20        7.78776884         0.631111741    
0.21        7.80608606         0.599538147    
0.22        7.82440090         0.570378125    
0.23        7.84271717         0.543364048    
0.24        7.86102772         0.518266082    
0.25        7.87934399         0.494884104    
0.26        7.89766550         0.473046809    
0.27        7.91599512         0.452603728    
0.28        7.93433094         0.433423609    
0.29        7.95267963         0.415391952    
0.30        7.97104216         0.398405910    
0.31        7.98941994         0.382376403    
0.32        8.00782204         0.367223322    
0.33        8.02624607         0.352874696    
0.34        8.04469299         0.339267194    
0.35        8.06317616         0.326343983    
0.36        8.08168983         0.314052850    
0.37        8.10023594         0.302347273    
0.38        8.11883640         0.291186035    
0.39        8.13747692         0.280530274    
0.40        8.15615940         0.270344764    
0.41        8.17491913         0.260600388    
0.42        8.19373131         0.251265854    
0.43        8.21259880         0.242314860    
0.44        8.23156357         0.233725414    
0.45        8.25059700         0.225473121    
0.46        8.26970482         0.217537493    
0.47        8.28893185         0.209901989    
0.48        8.30824757         0.202546954    
0.49        8.32766438         0.195457011    
0.50        8.34721184         0.188617319    
output    
