# Supplementary material for: Increase of P-wave velocity due to melt in the mantle at the Gakkel Ridge
Source: Nat Commun. 2023 Feb 22;14:969. doi: 10.1038/s41467-023-36551-8 (PMC9946932; doi:10.1038/s41467-023-36551-8)
Supplement: Supplementary file 2 — Source data [file 41467_2023_36551_MOESM2_ESM.zip › Fig.1b/proto-aspect ratio-100/poro100.txt]

0.00        7.41956329          4.28587914    
0.01        7.46812868          3.45983243    
0.02        7.51722002          2.89913177    
0.03        7.56687880          2.48905873    
0.04        7.61713505          2.17465305    
0.05        7.66801262          1.92556036    
0.06        7.71953344          1.72341108    
0.07        7.77171183          1.55615675    
0.08        7.82456732          1.41565299    
0.09        7.87811375          1.29603982    
0.10        7.93236971          1.19308257    
0.11        7.98735189          1.10358703    
0.12        8.04307556          1.02510655    
0.13        8.09956264         0.955754519    
0.14        8.15682983         0.894039750    
0.15        8.21489620         0.838780344    
0.16        8.27378559         0.789018929    
0.17        8.33351517         0.743971109    
0.18        8.39411259         0.703002870    
0.19        8.45559120         0.665582001    
0.20        8.51798058         0.631263196    
0.21        8.58130646         0.599678099    
0.22        8.64559460         0.570507824    
0.23        8.71087074         0.543483794    
0.24        8.77715683         0.518377423    
0.25        8.84449196         0.494987637    
0.26        8.91290092         0.473142982    
0.27        8.98241711         0.452693164    
0.28        9.05307102         0.433507115    
0.29        9.12490559         0.415469646    
0.30        9.19794750         0.398478270    
0.31        9.27223969         0.382444113    
0.32        9.34782887         0.367286652    
0.33        9.42474937         0.352934092    
0.34        9.50304031         0.339322776    
0.35        9.58276367         0.326395959    
0.36        9.66395950         0.314101517    
0.37        9.74667263         0.302392751    
0.38        9.83098221         0.291229010    
0.39        9.91692448         0.280570626    
0.40        10.0045576         0.270382583    
0.41        10.0939837         0.260636061    
0.42        10.1852293         0.251299381    
0.43        10.2783785         0.242346391    
0.44        10.3735380         0.233755097    
0.45        10.4707565         0.225501016    
0.46        10.5701246         0.217563674    
0.47        10.6717720         0.209926769    
0.48        10.7757626         0.202570245    
0.49        10.8822145         0.195478678    
0.50        10.9912529         0.188638031    
output    
