# Supplementary material for: Increase of P-wave velocity due to melt in the mantle at the Gakkel Ridge
Source: Nat Commun. 2023 Feb 22;14:969. doi: 10.1038/s41467-023-36551-8 (PMC9946932; doi:10.1038/s41467-023-36551-8)
Supplement: Supplementary file 2 — Source data [file 41467_2023_36551_MOESM2_ESM.zip › Fig.1b/proto-aspect ratio-100/poro2.txt]

0.00        7.41956329          4.28587914    
0.01        6.84120655          3.45685244    
0.02        6.37621737          2.89245987    
0.03        5.99324560          2.47999930    
0.04        5.67153835          2.16440105    
0.05        5.39683533          1.91493630    
0.06        5.15905190          1.71292567    
0.07        4.95079994          1.54610217    
0.08        4.76660633          1.40618014    
0.09        4.60226965          1.28721428    
0.10        4.45455599          1.18491435    
0.11        4.32090664          1.09605813    
0.12        4.19927025          1.01818275    
0.13        4.08799505         0.949393988    
0.14        3.98572326         0.888197720    
0.15        3.89133644         0.833412409    
0.16        3.80389619         0.784083664    
0.17        3.72261238         0.739429176    
0.18        3.64681411         0.698818088    
0.19        3.57593274         0.661721826    
0.20        3.50947118         0.627698362    
0.21        3.44700646         0.596381366    
0.22        3.38816452         0.567455590    
0.23        3.33262157         0.540654898    
0.24        3.28009176         0.515751660    
0.25        3.23032308         0.492548048    
0.26        3.18309164         0.470873863    
0.27        3.13819838         0.450580418    
0.28        3.09546494         0.431538105    
0.29        3.05473280         0.413632840    
0.30        3.01585579         0.396763414    
0.31        2.97870827         0.380841434    
0.32        2.94317222         0.365787834    
0.33        2.90913844         0.351531267    
0.34        2.87651229         0.338008940    
0.35        2.84520578         0.325164706    
0.36        2.81513715         0.312946796    
0.37        2.78623080         0.301309556    
0.38        2.75842619         0.290211856    
0.39        2.73165369         0.279615253    
0.40        2.70585275         0.269484788    
0.41        2.68098688         0.259792030    
0.42        2.65699029         0.250505656    
0.43        2.63381767         0.241599709    
0.44        2.61144328         0.233052343    
0.45        2.58981109         0.224839538    
0.46        2.56888604         0.216941014    
0.47        2.54864883         0.209340155    
0.48        2.52905250         0.202017754    
0.49        2.51007009         0.194958299    
0.50        2.49168086         0.188147619    
output    
