# Supplementary material for: Increase of P-wave velocity due to melt in the mantle at the Gakkel Ridge
Source: Nat Commun. 2023 Feb 22;14:969. doi: 10.1038/s41467-023-36551-8 (PMC9946932; doi:10.1038/s41467-023-36551-8)
Supplement: Supplementary file 2 — Source data [file 41467_2023_36551_MOESM2_ESM.zip › Fig.1b/proto-aspect ratio-100/poro20.txt]

0.00        7.41956329          4.28587914    
0.01        7.46078777          3.45979905    
0.02        7.50234270          2.89906168    
0.03        7.54425716          2.48896384    
0.04        7.58654976          2.17454648    
0.05        7.62923384          1.92544866    
0.06        7.67232037          1.72330201    
0.07        7.71581745          1.55605161    
0.08        7.75973082          1.41555476    
0.09        7.80407143          1.29594862    
0.10        7.84884357          1.19299817    
0.11        7.89405489          1.10350895    
0.12        7.93971491          1.02503490    
0.13        7.98582983         0.955688834    
0.14        8.03241253         0.893978894    
0.15        8.07946587         0.838725150    
0.16        8.12699986         0.788968086    
0.17        8.17502880         0.743924439    
0.18        8.22355843         0.702959299    
0.19        8.27259731         0.665542305    
0.20        8.32216167         0.631226659    
0.21        8.37225533         0.599644363    
0.22        8.42289639         0.570476353    
0.23        8.47409439         0.543454766    
0.24        8.52585793         0.518350542    
0.25        8.57820320         0.494962454    
0.26        8.63114166         0.473119825    
0.27        8.68469238         0.452671260    
0.28        8.73886013         0.433486909    
0.29        8.79366302         0.415450960    
0.30        8.84912205         0.398460656    
0.31        8.90524483         0.382427722    
0.32        8.96205616         0.367271364    
0.33        9.01956940         0.352919757    
0.34        9.07780266         0.339309186    
0.35        9.13677883         0.326383382    
0.36        9.19651890         0.314089715    
0.37        9.25702953         0.302381724    
0.38        9.31835938         0.291218609    
0.39        9.38051319         0.280560911    
0.40        9.44351006         0.270373315    
0.41        9.50740910         0.260627389    
0.42        9.57220554         0.251291305    
0.43        9.63792706         0.242338672    
0.44        9.70464420         0.233747870    
0.45        9.77234840         0.225494295    
0.46        9.84107494         0.217557326    
0.47        9.91090298         0.209920734    
0.48        9.98182774         0.202564627    
0.49        10.0539007         0.195473418    
0.50        10.1271820         0.188632980    
output    
