# Supplementary material for: Increase of P-wave velocity due to melt in the mantle at the Gakkel Ridge
Source: Nat Commun. 2023 Feb 22;14:969. doi: 10.1038/s41467-023-36551-8 (PMC9946932; doi:10.1038/s41467-023-36551-8)
Supplement: Supplementary file 2 — Source data [file 41467_2023_36551_MOESM2_ESM.zip › Fig.1b/proto-aspect ratio-100/poro5.txt]

0.00        7.41956329          4.28587914    
0.01        7.35005665          3.45932293    
0.02        7.28286552          2.89799190    
0.03        7.21787786          2.48751020    
0.04        7.15498781          2.17289948    
0.05        7.09409094          1.92374134    
0.06        7.03508997          1.72161663    
0.07        6.97789574          1.55443561    
0.08        6.92242289          1.41403270    
0.09        6.86859322          1.29453087    
0.10        6.81633377          1.19168735    
0.11        6.76557398          1.10230160    
0.12        6.71625137          1.02392519    
0.13        6.66830444         0.954669893    
0.14        6.62167788         0.893044055    
0.15        6.57631731         0.837866545    
0.16        6.53217459         0.788179100    
0.17        6.48920202         0.743198931    
0.18        6.44735193         0.702291608    
0.19        6.40658474         0.664926410    
0.20        6.36686277         0.630658150    
0.21        6.32814312         0.599118888    
0.22        6.29039526         0.569990337    
0.23        6.25358438         0.543004513    
0.24        6.21767569         0.517932653    
0.25        6.18264103         0.494574636    
0.26        6.14845181         0.472759008    
0.27        6.11508036         0.452335894    
0.28        6.08249760         0.433174133    
0.29        6.05068398         0.415159225    
0.30        6.01960897         0.398188740    
0.31        5.98925591         0.382173330    
0.32        5.95960712         0.367033631    
0.33        5.93063164         0.352697313    
0.34        5.90231323         0.339101225    
0.35        5.87463856         0.326188326    
0.36        5.84758329         0.313906699    
0.37        5.82113075         0.302210212    
0.38        5.79527569         0.291057616    
0.39        5.76998901         0.280409724    
0.40        5.74525309         0.270231307    
0.41        5.72107983         0.260493964    
0.42        5.69742918         0.251165777    
0.43        5.67428732         0.242220744    
0.44        5.65167046         0.233636841    
0.45        5.62953806         0.225389749    
0.46        5.60787868         0.217458829    
0.47        5.58671284         0.209828138    
0.48        5.56599903         0.202477396    
0.49        5.54573202         0.195391223    
0.50        5.52591753         0.188555598    
output    
