# Supplementary material for: Increase of P-wave velocity due to melt in the mantle at the Gakkel Ridge
Source: Nat Commun. 2023 Feb 22;14:969. doi: 10.1038/s41467-023-36551-8 (PMC9946932; doi:10.1038/s41467-023-36551-8)
Supplement: Supplementary file 2 — Source data [file 41467_2023_36551_MOESM2_ESM.zip › Fig.1b/proto-aspect ratio-100/poro50.txt]

0.00        7.41956329          4.28587914    
0.01        7.46720886          3.45982647    
0.02        7.51535416          2.89912128    
0.03        7.56403828          2.48904586    
0.04        7.61328983          2.17463875    
0.05        7.66313171          1.92554533    
0.06        7.71358109          1.72339714    
0.07        7.76465702          1.55614305    
0.08        7.81637049          1.41564047    
0.09        7.86874056          1.29602814    
0.10        7.92178011          1.19307244    
0.11        7.97550392          1.10357726    
0.12        8.02993011          1.02509749    
0.13        8.08507633         0.955746174    
0.14        8.14095688         0.894032180    
0.15        8.19759369         0.838773429    
0.16        8.25499725         0.789012611    
0.17        8.31319714         0.743965268    
0.18        8.37220764         0.702997506    
0.19        8.43204594         0.665577054    
0.20        8.49274158         0.631258786    
0.21        8.55431175         0.599673927    
0.22        8.61678314         0.570503891    
0.23        8.68017960         0.543480575    
0.24        8.74452114         0.518374145    
0.25        8.80983925         0.494984478    
0.26        8.87616158         0.473140150    
0.27        8.94351292         0.452690423    
0.28        9.01192951         0.433504373    
0.29        9.08144093         0.415467352    
0.30        9.15207386         0.398476213    
0.31        9.22386837         0.382442057    
0.32        9.29686642         0.367284775    
0.33        9.37109375         0.352932125    
0.34        9.44659615         0.339321166    
0.35        9.52341843         0.326394439    
0.36        9.60160542         0.314100116    
0.37        9.68119049         0.302391410    
0.38        9.76224232         0.291227788    
0.39        9.84480286         0.280569494    
0.40        9.92891312         0.270381331    
0.41        10.0146751         0.260634959    
0.42        10.1021099         0.251298398    
0.43        10.1912823         0.242345318    
0.44        10.2822981         0.233754188    
0.45        10.3751955         0.225500211    
0.46        10.4700508         0.217562824    
0.47        10.5669928         0.209926039    
0.48        10.6660633         0.202569589    
0.49        10.7673607         0.195478037    
0.50        10.8710260         0.188637421    
output    
