# Supplementary material for: Increase of P-wave velocity due to melt in the mantle at the Gakkel Ridge
Source: Nat Commun. 2023 Feb 22;14:969. doi: 10.1038/s41467-023-36551-8 (PMC9946932; doi:10.1038/s41467-023-36551-8)
Supplement: Supplementary file 2 — Source data [file 41467_2023_36551_MOESM2_ESM.zip › Fig.1c/S-P-time]

1.95
1.95
1.95
1.97
1.95
1.97
1.95
1.97
1.95
1.97
2.33
1.95
1.97
2.33
1.95
1.97
2.33
1.95
1.97
2.33
1.95
1.97
2.33
2.21
1.95
1.97
2.33
2.21
1.95
1.97
2.33
2.21
1.95
1.97
2.33
2.21
1.95
1.97
2.33
2.21
1.31
1.95
1.97
2.33
2.21
1.31
1.28
1.28
1.28
1.32
1.28
1.32
2.16
2.16
2.16
2.16
2.16
2.16
2.16
2.16
2.16
1.88
2.16
2.16
1.88
2.16
2.16
1.88
2.16
2.16
1.88
2.16
2.16
1.88
2.16
2.16
1.88
1.9
1.9
1.9
1.9
1.9
-74491.9
1.9
-74491.9
2.52
2.52
2.52
2.4
2.52
2.4
2.52
2.4
2.38
2.52
2.4
2.38
2.52
2.4
2.38
2.52
2.4
2.38
2.52
2.4
2.38
2.52
2.4
2.38
2.52
2.4
2.38
1.1
1.1
1.96
1.96
1.96
1.96
1.96
1.96
1.16
1.96
1.16
2
2
2
2
2
2
1.46
1.46
1.46
1.45
1.46
1.45
1.46
1.45
1.37
1.46
1.45
1.37
1.46
1.45
1.37
1.6
1.46
1.45
1.37
1.6
1.46
1.45
1.37
1.6
1.22
1.46
1.45
1.37
1.6
1.22
1.46
1.45
1.37
1.6
1.22
1.23
1.46
1.45
1.37
1.6
1.22
1.23
1.46
1.45
1.37
1.6
1.22
1.23
1.42
1.46
1.45
1.37
1.6
1.22
1.23
1.42
1.46
1.45
1.37
1.6
1.22
1.23
1.42
1.48
1.46
1.45
1.37
1.6
1.22
1.23
1.42
1.48
1.46
1.45
1.37
1.6
1.22
1.23
1.42
1.48
1.28
1.46
1.45
1.37
1.6
1.22
1.23
1.42
1.48
1.28
1.46
1.45
1.37
1.6
1.22
1.23
1.42
1.48
1.28
1.33
1.46
1.45
1.37
1.6
1.22
1.23
1.42
1.48
1.28
1.33
1.46
1.45
1.37
1.6
1.22
1.23
1.42
1.48
1.28
1.33
1.46
1.45
1.37
1.6
1.22
1.23
1.42
1.48
1.28
1.33
2.08
2.08
2.08
2.13
2.08
2.13
2.08
2.13
2.08
2.13
2.02
2.08
2.13
2.02
2.08
2.13
2.02
2.08
2.13
2.02
2.08
2.13
2.02
2.08
2.13
2.02
1.21
2.08
2.13
2.02
1.21
2.2
2.2
2.2
2.23
2.2
2.23
2.2
2.23
2.2
2.23
2.13
2.2
2.23
2.13
2.2
2.23
2.13
1.08
2.2
2.23
2.13
1.08
2.2
2.23
2.13
1.08
2.2
2.23
2.13
1.08
1.11
2.2
2.23
2.13
1.08
1.11
1.46
1.46
1.46
1.54
1.46
1.54
1.46
1.54
1.08
1.46
1.54
1.08
1.46
1.54
1.08
1.46
1.54
1.08
1.46
1.54
1.08
1.03
1.46
1.54
1.08
1.03
2.37
2.37
2.37
2.22
2.37
2.22
2.37
2.22
1.99
2.37
2.22
1.99
2.37
2.22
1.99
1.11
2.37
2.22
1.99
1.11
2.37
2.22
1.99
1.11
2.37
2.22
1.99
1.11
2.37
2.22
1.99
1.11
1.12
2.37
2.22
1.99
1.11
1.12
0.92
0.92
0.92
0.95
0.92
0.95
0.92
0.95
0.89
0.92
0.95
0.89
0.92
0.95
0.89
0.92
0.95
0.89
0.92
0.95
0.89
0.92
0.95
0.89
1.02
1.02
1.02
1.02
2.16
2.16
2.16
2.16
2.16
2.16
2.16
1.75
1.75
1.75
1.75
1.75
1.75
1.93
1.93
1.93
2.13
1.93
2.13
1.93
2.13
1.93
2.13
1.93
2.13
1.16
1.93
2.13
1.16
1.93
2.13
1.16
1.31
1.93
2.13
1.16
1.31
1.93
2.13
1.16
1.31
1.93
2.13
1.16
1.31
1.18
1.93
2.13
1.16
1.31
1.18
1.79
1.79
1.79
1.1
1.79
1.1
1.79
1.1
1.79
1.1
1.36
1.79
1.1
1.36
1.79
1.1
1.36
1.41
1.79
1.1
1.36
1.41
2.09
2.09
2.09
2.08
2.09
2.08
2.09
2.08
2.09
2.08
2.09
2.08
1.19
2.09
2.08
1.19
2.09
2.08
1.19
2.09
2.08
1.19
2.09
2.08
1.19
1.16
2.09
2.08
1.19
1.16
1.38
1.38
1.38
1.38
1.28
1.38
1.28
2.34
2.34
2.34
2.6
2.34
2.6
2.34
2.6
2.51
2.34
2.6
2.51
2.34
2.6
2.51
2.19
2.34
2.6
2.51
2.19
2.34
2.6
2.51
2.19
2.34
2.6
2.51
2.19
2.34
2.6
2.51
2.19
2.34
2.6
2.51
2.19
1.14
2.34
2.6
2.51
2.19
1.14
2.29
2.29
2.29
1.21
2.29
1.21
2.29
1.21
1.14
2.29
1.21
1.14
2.29
1.21
1.14
1.11
2.29
1.21
1.14
1.11
2.29
1.21
1.14
1.11
1.19
2.29
1.21
1.14
1.11
1.19
1.76
1.76
1.76
1.76
1.76
1.73
1.76
1.73
1.91
1.91
1.91
1.91
1.92
1.91
1.92
1.91
1.92
1.91
1.92
1.91
1.92
1.91
1.92
1.91
1.92
1.91
1.92
1.91
1.92
1.91
1.92
1.91
1.92
1.38
1.38
1.38
2.32
2.32
2.32
1.43
2.32
1.43
2.32
1.43
1.39
2.32
1.43
1.39
2.32
1.43
1.39
1.43
2.32
1.43
1.39
1.43
2.32
1.43
1.39
1.43
1.32
2.32
1.43
1.39
1.43
1.32
2.48
2.48
2.48
2.48
2.26
2.48
2.26
2.48
2.26
2.48
2.26
2.08
2.48
2.26
2.08
2.48
2.26
2.08
2.1
2.48
2.26
2.08
2.1
2.48
2.26
2.08
2.1
1.31
2.48
2.26
2.08
2.1
1.31
2.48
2.26
2.08
2.1
1.31
1.13
2.48
2.26
2.08
2.1
1.31
1.13
2.48
2.26
2.08
2.1
1.31
1.13
1.31
2.48
2.26
2.08
2.1
1.31
1.13
1.31
2.48
2.26
2.08
2.1
1.31
1.13
1.31
1.18
2.48
2.26
2.08
2.1
1.31
1.13
1.31
1.18
2.15
2.15
2.15
2.29
2.15
2.29
2.15
2.29
1.15
2.15
2.29
1.15
2.15
2.29
1.15
2.15
2.29
1.15
1.04
2.15
2.29
1.15
1.04
2.15
2.29
1.15
1.04
0.99
2.15
2.29
1.15
1.04
0.99
2.29
2.29
2.29
2.29
2.29
2.29
2.4
2.29
2.4
2.29
2.4
2.29
2.4
2.29
2.4
2.23
2.29
2.4
2.23
2.29
2.4
2.23
2.29
2.4
2.23
2.29
2.4
2.23
2.29
2.4
2.23
2.39
2.39
2.39
2.39
2.33
2.39
2.33
2.39
2.33
2.25
2.39
2.33
2.25
2.39
2.33
2.25
1.41
2.39
2.33
2.25
1.41
2.39
2.33
2.25
1.41
1.41
2.39
2.33
2.25
1.41
1.41
2.39
2.33
2.25
1.41
1.41
2.39
2.33
2.25
1.41
1.41
2.35
2.35
2.35
2.37
2.35
2.37
2.35
2.37
2.35
2.37
2.35
2.37
2.35
2.37
2.14
2.14
2.14
2.18
2.14
2.18
2.14
2.18
2.14
2.18
2.09
2.14
2.18
2.09
2.14
2.18
2.09
2.14
2.18
2.09
2.14
2.18
2.09
2.14
2.18
2.09
2.16
2.16
2.16
2.16
2.16
2.16
1.94
2.16
1.94
2.16
1.94
1.96
2.16
1.94
1.96
2.16
1.94
1.96
2.13
2.16
1.94
1.96
2.13
2.16
1.94
1.96
2.13
2.16
1.94
1.96
2.13
2.16
1.94
1.96
2.13
2.16
1.94
1.96
2.13
2.41
2.41
2.41
2.41
2.41
2.41
1.2
2.41
1.2
2.14
2.14
2.14
1.33
2.14
1.33
2.14
1.33
2.14
1.33
2.14
1.33
1.21
2.14
1.33
1.21
2.56
2.56
2.56
2.56
2.53
2.56
2.53
2.56
2.53
2.34
2.56
2.53
2.34
2.56
2.53
2.34
2.01
2.56
2.53
2.34
2.01
2.56
2.53
2.34
2.01
2.03
2.56
2.53
2.34
2.01
2.03
2.56
2.53
2.34
2.01
2.03
2.09
2.56
2.53
2.34
2.01
2.03
2.09
2.56
2.53
2.34
2.01
2.03
2.09
2.56
2.53
2.34
2.01
2.03
2.09
1.58
2.56
2.53
2.34
2.01
2.03
2.09
1.58
2.56
2.53
2.34
2.01
2.03
2.09
1.58
2.56
2.53
2.34
2.01
2.03
2.09
1.58
2.56
2.53
2.34
2.01
2.03
2.09
1.58
1.34
2.56
2.53
2.34
2.01
2.03
2.09
1.58
1.34
2.41
2.41
2.41
2.41
2.37
2.41
2.37
2.41
2.37
2.31
2.41
2.37
2.31
2.41
2.37
2.31
2.41
2.37
2.31
2.41
2.37
2.31
2.41
2.37
2.31
2.41
2.37
2.31
2.41
2.37
2.31
2.41
2.37
2.31
2.48
2.48
2.48
2.48
2.41
2.48
2.41
2.48
2.41
2.48
2.48
2.41
2.48
2.48
2.41
2.48
1.97
2.48
2.41
2.48
1.97
2.48
2.41
2.48
1.97
2.09
2.48
2.41
2.48
1.97
2.09
2.48
2.41
2.48
1.97
2.09
2
2.48
2.41
2.48
1.97
2.09
2
2.48
2.41
2.48
1.97
2.09
2
2.24
2.48
2.41
2.48
1.97
2.09
2
2.24
2.48
2.41
2.48
1.97
2.09
2
2.24
2.48
2.41
2.48
1.97
2.09
2
2.24
2.48
2.41
2.48
1.97
2.09
2
2.24
1.46
2.48
2.41
2.48
1.97
2.09
2
2.24
1.46
2.48
2.41
2.48
1.97
2.09
2
2.24
1.46
1.42
2.48
2.41
2.48
1.97
2.09
2
2.24
1.46
1.42
2.53
2.53
2.53
2.53
2.53
2.45
2.53
2.45
2.53
2.45
2.53
2.45
2.53
2.45
2.53
2.45
2.41
2.53
2.45
2.41
2.53
2.45
2.41
2.53
2.45
2.41
2.53
2.45
2.41
2.53
2.45
2.41
1.38
2.53
2.45
2.41
1.38
0.97
0.97
1.38
1.38
1.38
0.9
0.9
0.9
0.9
0.9
0.81
0.9
0.81
2.17
2.17
2.17
2.3
2.17
2.3
2.17
2.3
2.17
2.3
2.04
2.17
2.3
2.04
2.17
2.3
2.04
2.17
2.3
2.04
2.17
2.3
2.04
1.3
2.17
2.3
2.04
1.3
2.17
2.3
2.04
1.3
1.93
1.93
1.93
1.95
1.93
1.95
1.93
1.95
1.93
1.95
1.93
1.95
1.58
1.58
1.58
1.55
1.58
1.55
1.58
1.55
1.53
1.58
1.55
1.53
1.58
1.55
1.53
1.76
1.58
1.55
1.53
1.76
4.22
4.22
4.22
4.26
4.22
4.26
4.22
4.26
4.32
4.22
4.26
4.32
4.22
4.26
4.32
4.41
4.22
4.26
4.32
4.41
4.22
4.26
4.32
4.41
1.82
4.22
4.26
4.32
4.41
1.82
4.22
4.26
4.32
4.41
1.82
1.8
4.22
4.26
4.32
4.41
1.82
1.8
4.22
4.26
4.32
4.41
1.82
1.8
1.8
4.22
4.26
4.32
4.41
1.82
1.8
1.8
4.22
4.26
4.32
4.41
1.82
1.8
1.8
1.66
4.22
4.26
4.32
4.41
1.82
1.8
1.8
1.66
2.13
2.13
2.13
2.23
2.13
2.23
2.13
2.23
2.2
2.13
2.23
2.2
2.13
2.23
2.2
2.08
2.13
2.23
2.2
2.08
2.13
2.23
2.2
2.08
2.29
2.13
2.23
2.2
2.08
2.29
2.13
2.23
2.2
2.08
2.29
2.24
2.13
2.23
2.2
2.08
2.29
2.24
2.13
2.23
2.2
2.08
2.29
2.24
2.57
2.13
2.23
2.2
2.08
2.29
2.24
2.57
2.13
2.23
2.2
2.08
2.29
2.24
2.57
2.13
2.23
2.2
2.08
2.29
2.24
2.57
1.91
2.13
2.23
2.2
2.08
2.29
2.24
2.57
1.91
2.13
2.23
2.2
2.08
2.29
2.24
2.57
1.91
2.11
2.13
2.23
2.2
2.08
2.29
2.24
2.57
1.91
2.11
2.13
2.23
2.2
2.08
2.29
2.24
2.57
1.91
2.11
1.77
2.13
2.23
2.2
2.08
2.29
2.24
2.57
1.91
2.11
1.77
2.13
2.23
2.2
2.08
2.29
2.24
2.57
1.91
2.11
1.77
2.11
2.13
2.23
2.2
2.08
2.29
2.24
2.57
1.91
2.11
1.77
2.11
4.96
4.96
4.96
5.11
4.96
5.11
4.96
5.11
5.17
4.96
5.11
5.17
4.96
5.11
5.17
5.23
4.96
5.11
5.17
5.23
4.96
5.11
5.17
5.23
5.51
4.96
5.11
5.17
5.23
5.51
4.96
5.11
5.17
5.23
5.51
5.57
4.96
5.11
5.17
5.23
5.51
5.57
4.96
5.11
5.17
5.23
5.51
5.57
5.43
4.96
5.11
5.17
5.23
5.51
5.57
5.43
4.96
5.11
5.17
5.23
5.51
5.57
5.43
5.18
4.96
5.11
5.17
5.23
5.51
5.57
5.43
5.18
4.96
5.11
5.17
5.23
5.51
5.57
5.43
5.18
4.14
4.96
5.11
5.17
5.23
5.51
5.57
5.43
5.18
4.14
4.96
5.11
5.17
5.23
5.51
5.57
5.43
5.18
4.14
4.64
4.96
5.11
5.17
5.23
5.51
5.57
5.43
5.18
4.14
4.64
4.96
5.11
5.17
5.23
5.51
5.57
5.43
5.18
4.14
4.64
3.93
4.96
5.11
5.17
5.23
5.51
5.57
5.43
5.18
4.14
4.64
3.93
4.96
5.11
5.17
5.23
5.51
5.57
5.43
5.18
4.14
4.64
3.93
4.25
4.96
5.11
5.17
5.23
5.51
5.57
5.43
5.18
4.14
4.64
3.93
4.25
3.06
3.06
3.06
3.03
3.06
3.03
3.06
3.03
3.06
3.03
3.06
3.06
3.03
3.06
3.06
3.03
3.06
3.06
3.03
3.06
3.06
3.03
3.06
3.06
3.03
3.06
3.06
3.03
3.06
3.06
3.03
3.06
3.06
3.03
3.06
3.06
3.03
3.06
2
2
2
2.14
2
2.14
2
2.14
2.07
2
2.14
2.07
2
2.14
2.07
1.96
2
2.14
2.07
1.96
2
2.14
2.07
1.96
2.32
2
2.14
2.07
1.96
2.32
2
2.14
2.07
1.96
2.32
2
2.14
2.07
1.96
2.32
2.04
2
2.14
2.07
1.96
2.32
2.04
2
2.14
2.07
1.96
2.32
2.04
2
2.14
2.07
1.96
2.32
2.04
2.17
2
2.14
2.07
1.96
2.32
2.04
2.17
2
2.14
2.07
1.96
2.32
2.04
2.17
2.49
2
2.14
2.07
1.96
2.32
2.04
2.17
2.49
2
2.14
2.07
1.96
2.32
2.04
2.17
2.49
2.12
2
2.14
2.07
1.96
2.32
2.04
2.17
2.49
2.12
2
2.14
2.07
1.96
2.32
2.04
2.17
2.49
2.12
2.3
2.3
2.3
2.45
2.3
2.45
2.3
2.45
2.13
2.3
2.45
2.13
2.3
2.45
2.13
2.3
2.45
2.13
1.44
2.3
2.45
2.13
1.44
2.3
2.45
2.13
1.44
1.47
2.3
2.45
2.13
1.44
1.47
2.3
2.45
2.13
1.44
1.47
1.55
2.3
2.45
2.13
1.44
1.47
1.55
2.3
2.45
2.13
1.44
1.47
1.55
1.51
2.3
2.45
2.13
1.44
1.47
1.55
1.51
2.03
2.03
2.03
2.03
2.17
2.03
2.17
2.03
2.17
2.24
2.03
2.17
2.24
2.03
2.17
2.24
1.82
2.03
2.17
2.24
1.82
2.03
2.17
2.24
1.82
2.03
2.17
2.24
1.82
2.03
2.17
2.24
1.82
1.96
1.96
1.96
1.87
1.96
1.87
1.96
1.87
1.79
1.96
1.87
1.79
1.96
1.87
1.79
2.38
1.96
1.87
1.79
2.38
1.96
1.87
1.79
2.38
1.64
1.96
1.87
1.79
2.38
1.64
1.96
1.87
1.79
2.38
1.64
1.79
1.96
1.87
1.79
2.38
1.64
1.79
1.96
1.87
1.79
2.38
1.64
1.79
1.67
1.96
1.87
1.79
2.38
1.64
1.79
1.67
2.02
2.02
2.02
2.02
1.96
2.02
1.96
2.02
1.96
2.02
1.96
2.02
1.96
2.02
1.96
1.61
1.61
1.61
1.62
1.61
1.62
1.61
1.62
1.72
1.61
1.62
1.72
1.61
1.62
1.72
1.61
1.62
1.72
1.7
1.61
1.62
1.72
1.7
1.61
1.62
1.72
1.7
1.61
1.62
1.72
1.7
1.79
1.61
1.62
1.72
1.7
1.79
2.1
2.1
2.1
2.1
2.11
2.1
2.11
2.1
2.11
2.02
2.1
2.11
2.02
2.1
2.11
2.02
2.1
2.11
2.02
1.99
1.99
1.99
1.99
1.99
1.99
1.99
1.74
1.99
1.74
1.99
1.74
2.4
2.4
2.4
2.39
2.4
2.39
2.4
2.39
2.37
2.4
2.39
2.37
2.4
2.39
2.37
2.41
2.4
2.39
2.37
2.41
2.4
2.39
2.37
2.41
2.32
2.4
2.39
2.37
2.41
2.32
2.4
2.39
2.37
2.41
2.32
2.35
2.4
2.39
2.37
2.41
2.32
2.35
2.4
2.39
2.37
2.41
2.32
2.35
2.34
2.4
2.39
2.37
2.41
2.32
2.35
2.34
1.54
1.54
1.54
1.54
1.54
1.69
1.54
1.69
1.54
1.69
3
3
3
3
3
3
2
3
2
3
2
3
2
1.98
3
2
1.98
3
2
1.98
3
2
1.98
3
2
1.98
1.79
1.79
1.79
1.79
1.78
1.79
1.78
3.47
3.47
3.47
3.54
3.47
3.54
3.47
3.54
3.43
3.47
3.54
3.43
3.47
3.54
3.43
3.4
3.47
3.54
3.43
3.4
3.47
3.54
3.43
3.4
3.47
3.54
3.43
3.4
3.47
3.54
3.43
3.4
1.79
3.47
3.54
3.43
3.4
1.79
3.47
3.54
3.43
3.4
1.79
1.86
3.47
3.54
3.43
3.4
1.79
1.86
3.47
3.54
3.43
3.4
1.79
1.86
2.39
3.47
3.54
3.43
3.4
1.79
1.86
2.39
3.47
3.54
3.43
3.4
1.79
1.86
2.39
2.38
3.47
3.54
3.43
3.4
1.79
1.86
2.39
2.38
3.47
3.54
3.43
3.4
1.79
1.86
2.39
2.38
2.42
3.47
3.54
3.43
3.4
1.79
1.86
2.39
2.38
2.42
7.37
7.37
7.37
7.39
7.37
7.39
7.37
7.39
7.02
7.37
7.39
7.02
7.37
7.39
7.02
7.22
7.37
7.39
7.02
7.22
7.37
7.39
7.02
7.22
7.64
7.37
7.39
7.02
7.22
7.64
7.37
7.39
7.02
7.22
7.64
7.37
7.39
7.02
7.22
7.64
7.37
7.39
7.02
7.22
7.64
8.22
7.37
7.39
7.02
7.22
7.64
8.22
2.1
2.1
2.1
2.1
2.09
2.1
2.09
2.1
2.09
2.1
2.09
2.1
2.09
2.1
2.09
2.1
2.09
1.98
2.1
2.09
1.98
2.1
2.09
1.98
2.1
2.09
1.98
2.28
2.1
2.09
1.98
2.28
2.1
2.09
1.98
2.28
2.07
2.07
2.07
2.09
2.07
2.09
2.07
2.09
1.97
2.07
2.09
1.97
2.07
2.09
1.97
1.96
2.07
2.09
1.97
1.96
2.4
2.4
2.4
1.94
1.94
1.94
1.96
1.94
1.96
1.94
1.96
1.99
1.94
1.96
1.99
1.94
1.96
1.99
2.04
1.94
1.96
1.99
2.04
1.94
1.96
1.99
2.04
1.94
1.96
1.99
2.04
1.98
1.94
1.96
1.99
2.04
1.98
1.94
1.96
1.99
2.04
1.98
1.94
1.96
1.99
2.04
1.98
2.52
1.94
1.96
1.99
2.04
1.98
2.52
1.94
1.96
1.99
2.04
1.98
2.52
2.16
1.94
1.96
1.99
2.04
1.98
2.52
2.16
1.94
1.96
1.99
2.04
1.98
2.52
2.16
1.94
1.96
1.99
2.04
1.98
2.52
2.16
1.94
1.96
1.99
2.04
1.98
2.52
2.16
3.33
3.33
3.33
3.33
1.96
3.33
1.96
3.33
1.96
1.89
3.33
1.96
1.89
3.33
1.96
1.89
1.91
3.33
1.96
1.89
1.91
3.33
1.96
1.89
1.91
2.57
3.33
1.96
1.89
1.91
2.57
3.33
1.96
1.89
1.91
2.57
2.55
3.33
1.96
1.89
1.91
2.57
2.55
3.33
1.96
1.89
1.91
2.57
2.55
2.63
3.33
1.96
1.89
1.91
2.57
2.55
2.63
3.33
1.96
1.89
1.91
2.57
2.55
2.63
2.64
3.33
1.96
1.89
1.91
2.57
2.55
2.63
2.64
0.73
0.73
0.73
0.62
0.73
0.62
0.73
0.62
0.74
0.73
0.62
0.74
0.73
0.62
0.74
0.81
0.73
0.62
0.74
0.81
0.75
0.75
0.75
0.75
0.75
0.75
0.75
0.75
0.8
0.75
0.75
0.8
0.75
0.75
0.8
48000.7
0.75
0.75
0.8
48000.7
3.81
3.81
3.81
3.81
3.81
3.81
3.81
3.55
3.81
3.55
3.81
3.55
3.66
3.81
3.55
3.66
3.81
3.55
3.66
3.65
3.65
3.65
3.45
3.65
3.45
3.65
3.45
3.65
3.45
3.65
3.45
3.65
3.45
3.65
3.45
2.95
3.65
3.45
2.95
3.65
3.45
2.95
2.99
3.65
3.45
2.95
2.99
3.65
3.45
2.95
2.99
2.92
3.65
3.45
2.95
2.99
2.92
1.23
1.23
1.86
1.86
1.86
1.86
1.86
1.86
1.86
2.82
2.82
2.82
2.85
2.82
2.85
2.82
2.85
2.77
2.82
2.85
2.77
2.82
2.85
2.77
2.87
2.82
2.85
2.77
2.87
2.82
2.85
2.77
2.87
3.17
2.82
2.85
2.77
2.87
3.17
2.82
2.85
2.77
2.87
3.17
3.1
2.82
2.85
2.77
2.87
3.17
3.1
2.82
2.85
2.77
2.87
3.17
3.1
2.96
2.82
2.85
2.77
2.87
3.17
3.1
2.96
2.82
2.85
2.77
2.87
3.17
3.1
2.96
3.11
2.82
2.85
2.77
2.87
3.17
3.1
2.96
3.11
0.43
0.43
0.43
0.45
0.45
0.45
0.39
0.45
0.39
0.33
0.33
0.86
0.86
0.86
0.91
0.86
0.91
0.86
0.91
0.88
0.86
0.91
0.88
0.86
0.91
0.88
0.9
0.86
0.91
0.88
0.9
0.47
0.47
0.9
0.9
0.36
0.36
0.36
0.36
0.56
0.56
0.63
0.63
0.63
0.63
0.63
0.74
0.63
0.74
1.52
1.52
1.52
1.52
1.55
1.52
1.55
1.52
1.55
1.52
1.55
1.52
1.55
1.52
1.55
1.52
1.55
0.84
1.52
1.55
0.84
2.37
2.37
2.37
2.34
2.37
2.34
2.37
2.34
2.79
2.37
2.34
2.79
2.37
2.34
2.79
2.37
2.34
2.79
2.37
2.34
2.79
2.37
2.34
2.79
0.39
0.39
0.39
0.39
0.39
0.41
0.39
0.41
0.8
0.8
0.8
0.84
0.8
0.84
0.8
0.84
0.79
0.8
0.84
0.79
0.8
0.84
0.79
0.76
0.8
0.84
0.79
0.76
4.43
4.43
4.43
4.61
4.43
4.61
4.43
4.61
4.43
4.61
1.74
4.43
4.61
1.74
4.43
4.61
1.74
1.6
4.43
4.61
1.74
1.6
4.43
4.61
1.74
1.6
1.77
4.43
4.61
1.74
1.6
1.77
4.43
4.61
1.74
1.6
1.77
4.43
4.43
4.61
1.74
1.6
1.77
4.43
4.43
4.61
1.74
1.6
1.77
4.43
4.43
4.61
1.74
1.6
1.77
4.43
4.47
4.43
4.61
1.74
1.6
1.77
4.43
4.47
2.76
2.76
2.76
2.76
2.76
2.76
2.76
2.76
2.76
2.76
2.22
2.22
2.22
2.28
2.22
2.28
2.22
2.28
2.34
2.22
2.28
2.34
2.22
2.28
2.34
2.27
2.22
2.28
2.34
2.27
2.22
2.28
2.34
2.27
2.22
2.28
2.34
2.27
1.84
2.22
2.28
2.34
2.27
1.84
2.22
2.28
2.34
2.27
1.84
1.89
2.22
2.28
2.34
2.27
1.84
1.89
2.22
2.28
2.34
2.27
1.84
1.89
2.03
2.03
2.03
2.09
2.03
2.09
2.03
2.09
2.08
2.03
2.09
2.08
2.03
2.09
2.08
2.05
2.03
2.09
2.08
2.05
2.03
2.09
2.08
2.05
2.03
2.09
2.08
2.05
1.89
2.03
2.09
2.08
2.05
1.89
2.03
2.09
2.08
2.05
1.89
1.88
2.03
2.09
2.08
2.05
1.89
1.88
2.03
2.09
2.08
2.05
1.89
1.88
1.8
2.03
2.09
2.08
2.05
1.89
1.88
1.8
2.03
2.09
2.08
2.05
1.89
1.88
1.8
1.76
2.03
2.09
2.08
2.05
1.89
1.88
1.8
1.76
2.13
2.13
2.13
2.15
2.13
2.15
2.13
2.15
2.08
2.13
2.15
2.08
2.13
2.15
2.08
2.04
2.13
2.15
2.08
2.04
2.13
2.15
2.08
2.04
2.13
2.15
2.08
2.04
2.98
2.13
2.15
2.08
2.04
2.98
2.13
2.15
2.08
2.04
2.98
2.13
2.15
2.08
2.04
2.98
1.64
2.13
2.15
2.08
2.04
2.98
1.64
2.13
2.15
2.08
2.04
2.98
1.64
1.8
2.13
2.15
2.08
2.04
2.98
1.64
1.8
2.13
2.15
2.08
2.04
2.98
1.64
1.8
1.99
1.99
1.99
1.99
1.99
1.99
1.99
1.99
1.93
1.93
1.93
1.93
1.93
1.94
1.93
1.94
1.93
1.94
1.93
1.94
1.93
1.94
1.7
1.7
1.7
1.7
1.7
0.65
0.65
0.65
0.65
0.65
1.32
1.32
1.32
1.22
1.32
1.22
1.32
1.22
1.34
1.32
1.22
1.34
1.32
1.22
1.34
1.38
1.32
1.22
1.34
1.38
1.87
1.87
1.87
1.87
1.74
1.87
1.74
1.87
1.74
1.9
1.87
1.74
1.9
1.87
1.74
1.9
0.87
1.87
1.74
1.9
0.87
1.87
1.74
1.9
0.87
1.87
1.74
1.9
0.87
0.88
1.87
1.74
1.9
0.87
0.88
1.87
1.74
1.9
0.87
0.88
0.87
1.87
1.74
1.9
0.87
0.88
0.87
0.68
0.68
0.73
0.73
0.73
0.65
0.73
0.65
0.73
0.65
0.67
0.73
0.65
0.67
1.06
1.06
1.06
1.04
1.06
1.04
1.06
1.04
1.06
1.04
1.02
1.06
1.04
1.02
0.85
0.85
0.85
0.79
0.85
0.79
0.85
0.79
0.87
0.85
0.79
0.87
0.85
0.79
0.87
1.72
1.72
1.72
1.72
1.79
1.72
1.79
1.72
1.79
1.66
1.72
1.79
1.66
1.72
1.79
1.66
1.77
1.72
1.79
1.66
1.77
1.72
1.79
1.66
1.77
1.71
1.72
1.79
1.66
1.77
1.71
1.72
1.79
1.66
1.77
1.71
1.14
1.72
1.79
1.66
1.77
1.71
1.14
1.72
1.79
1.66
1.77
1.71
1.14
1.22
1.72
1.79
1.66
1.77
1.71
1.14
1.22
1.72
1.79
1.66
1.77
1.71
1.14
1.22
1.17
1.72
1.79
1.66
1.77
1.71
1.14
1.22
1.17
1.72
1.79
1.66
1.77
1.71
1.14
1.22
1.17
1.27
1.72
1.79
1.66
1.77
1.71
1.14
1.22
1.17
1.27
0.73
0.73
0.73
0.83
0.73
0.83
0.73
0.83
0.74
0.73
0.83
0.74
0.73
0.83
0.74
0.81
0.73
0.83
0.74
0.81
1.41
1.41
1.41
1.41
1.41
1.41
1.41
1.41
1.41
1.41
1.54
1.41
1.41
1.54
0.95
0.95
0.95
0.89
0.95
0.89
0.95
0.89
0.86
0.95
0.89
0.86
0.95
0.89
0.86
1.02
0.95
0.89
0.86
1.02
0.91
0.91
0.91
0.91
0.94
0.91
0.94
0.91
0.94
0.83
0.91
0.94
0.83
1.19
1.19
1.19
1.19
1.19
1.19
1.19
1.19
0.86
0.86
1.03
1.03
1.03
1.03
1.03
1
1.03
1
1.37
1.37
1.37
1.3
1.37
1.3
1.37
1.3
1.37
1.3
1.37
1.3
1.37
1.3
1.27
1.27
1.27
1.34
1.27
1.34
1.27
1.34
1.28
1.27
1.34
1.28
1.27
1.34
1.28
1.21
1.27
1.34
1.28
1.21
1.27
1.34
1.28
1.21
1.27
1.34
1.28
1.21
1.94
1.27
1.34
1.28
1.21
1.94
1.27
1.34
1.28
1.21
1.94
1.27
1.34
1.28
1.21
1.94
1.86
1.27
1.34
1.28
1.21
1.94
1.86
0.8
0.8
0.8
0.75
0.8
0.75
0.8
0.75
0.77
0.8
0.75
0.77
0.8
0.75
0.77
0.8
0.8
0.75
0.77
0.8
1.97
1.97
1.97
2.06
1.97
2.06
1.97
2.06
0.96
0.96
0.96
1.02
0.96
1.02
2.6
2.6
2.6
2.6
1.24
2.6
1.24
2.6
1.24
1.16
2.6
1.24
1.16
2.6
1.24
1.16
1.19
2.6
1.24
1.16
1.19
2.6
1.24
1.16
1.19
2.6
1.24
1.16
1.19
2.64
2.6
1.24
1.16
1.19
2.64
2.6
1.24
1.16
1.19
2.64
2.48
2.6
1.24
1.16
1.19
2.64
2.48
2.6
1.24
1.16
1.19
2.64
2.48
2.72
2.6
1.24
1.16
1.19
2.64
2.48
2.72
1.88
1.88
1.88
1.88
1.35
1.88
1.35
1.88
1.35
1.43
1.88
1.35
1.43
1.88
1.35
1.43
1.88
1.35
1.43
1.34
1.88
1.35
1.43
1.34
1.88
1.35
1.43
1.34
2.48
1.88
1.35
1.43
1.34
2.48
1.88
1.35
1.43
1.34
2.48
2.37
1.88
1.35
1.43
1.34
2.48
2.37
1.88
1.35
1.43
1.34
2.48
2.37
2.51
1.88
1.35
1.43
1.34
2.48
2.37
2.51
1.51
1.51
1.51
1.51
1.37
1.51
1.37
1.51
1.37
1.51
1.37
1.51
1.37
1.51
1.37
1.15
1.15
1.15
1.15
1.28
1.15
1.28
1.15
1.28
1.28
1.15
1.28
1.28
1.62
1.62
1.62
1.63
1.62
1.63
1.62
1.63
1.62
1.63
3.16
1.62
1.63
3.16
1.62
1.63
3.16
3.27
1.62
1.63
3.16
3.27
1.47
1.47
1.47
1.49
1.47
1.49
1.47
1.49
1.39
1.47
1.49
1.39
1.47
1.49
1.39
1.45
1.47
1.49
1.39
1.45
1.82
1.82
1.82
1.84
1.82
1.84
1.82
1.84
1.7
1.82
1.84
1.7
2.12
2.12
2.12
2.2
2.12
2.2
2.12
2.2
1.35
2.12
2.2
1.35
2.12
2.2
1.35
1.34
2.12
2.2
1.35
1.34
2.12
2.2
1.35
1.34
1.39
2.12
2.2
1.35
1.34
1.39
2.12
2.2
1.35
1.34
1.39
1.44
2.12
2.2
1.35
1.34
1.39
1.44
1.92
1.92
1.92
1.92
1.91
1.92
1.91
1.92
1.91
2
1.92
1.91
2
1.81
1.81
1.81
1.76
1.81
1.76
1.81
1.76
1.75
1.81
1.76
1.75
1.63
1.63
1.63
1.64
1.63
1.64
1.63
1.64
1.51
1.63
1.64
1.51
1.98
1.98
1.98
1.78
1.98
1.78
1.98
1.78
1.79
1.98
1.78
1.79
1.98
1.78
1.79
1.82
1.98
1.78
1.79
1.82
1.91
1.91
1.91
1.91
1.91
1.97
1.91
1.97
0.38
0.38
0.38
0.31
0.38
0.31
0.38
0.31
0.38
0.31
3.11
3.11
3.11
3.11
3.42
3.11
3.42
3.11
3.42
2.99
3.11
3.42
2.99
3.11
3.42
2.99
3.11
3.42
2.99
3.11
3.42
2.99
3.11
3.42
2.99
1.19
1.19
1.19
1.19
1.19
1.29
1.19
1.29
1.17
1.17
1.17
1.18
1.17
1.18
3.47
3.47
3.47
3.29
3.47
3.29
3.47
3.29
3.36
3.47
3.29
3.36
3.47
3.29
3.36
2.5
3.47
3.29
3.36
2.5
3.47
3.29
3.36
2.5
3.47
3.29
3.36
2.5
2.42
3.47
3.29
3.36
2.5
2.42
3.47
3.29
3.36
2.5
2.42
2.55
3.47
3.29
3.36
2.5
2.42
2.55
3.47
3.29
3.36
2.5
2.42
2.55
3.47
3.29
3.36
2.5
2.42
2.55
3.17
3.47
3.29
3.36
2.5
2.42
2.55
3.17
3.47
3.29
3.36
2.5
2.42
2.55
3.17
3.47
3.29
3.36
2.5
2.42
2.55
3.17
3.35
3.35
3.35
3.56
3.35
3.56
3.35
3.56
3.49
3.35
3.56
3.49
3.35
3.56
3.49
3.37
3.35
3.56
3.49
3.37
2.62
2.62
2.62
2.55
2.62
2.55
2.62
2.55
2.62
2.55
2.47
2.62
2.55
2.47
2.62
2.55
2.47
2.62
2.55
2.47
2.62
2.55
2.47
2.62
2.55
2.47
2.62
2.55
2.47
2.54
2.62
2.55
2.47
2.54
2.62
2.55
2.47
2.54
2.42
2.62
2.55
2.47
2.54
2.42
2.62
2.55
2.47
2.54
2.42
2.46
2.62
2.55
2.47
2.54
2.42
2.46
2.62
2.55
2.47
2.54
2.42
2.46
4.52
4.52
4.52
4.47
4.52
4.47
4.52
4.47
4.48
4.52
4.47
4.48
4.52
4.47
4.48
4.53
4.52
4.47
4.48
4.53
4.52
4.47
4.48
4.53
4.52
4.47
4.48
4.53
4.56
4.52
4.47
4.48
4.53
4.56
4.52
4.47
4.48
4.53
4.56
4.56
4.52
4.47
4.48
4.53
4.56
4.56
4.52
4.47
4.48
4.53
4.56
4.56
3.66
4.52
4.47
4.48
4.53
4.56
4.56
3.66
4.52
4.47
4.48
4.53
4.56
4.56
3.66
4.52
4.47
4.48
4.53
4.56
4.56
3.66
3.72
4.52
4.47
4.48
4.53
4.56
4.56
3.66
3.72
2.17
2.17
2.17
2.17
2.17
2.17
2.17
2.17
2.17
2.17
2.17
2.17
1.73
2.17
2.17
1.73
2.17
2.17
1.73
1.79
2.17
2.17
1.73
1.79
2.17
2.17
1.73
1.79
2.17
2.17
1.73
1.79
2.17
2.17
1.73
1.79
2.35
2.17
2.17
1.73
1.79
2.35
2.17
2.17
1.73
1.79
2.35
2.17
2.17
1.73
1.79
2.35
2.25
2.17
2.17
1.73
1.79
2.35
2.25
2.17
2.17
1.73
1.79
2.35
2.25
2.27
2.27
2.27
2.25
2.27
2.25
2.27
2.25
2.27
2.25
2.27
2.25
2.27
2.25
2.27
2.25
2.27
2.25
2.27
2.25
2.53
2.27
2.25
2.53
2.27
2.25
2.53
2.62
2.27
2.25
2.53
2.62
2.27
2.25
2.53
2.62
2.27
2.25
2.53
2.62
2.24
2.24
2.24
2.24
2.24
2.38
2.24
2.38
2.24
2.38
2.34
2.24
2.38
2.34
2.24
2.38
2.34
2.34
2.24
2.38
2.34
2.34
2.24
2.38
2.34
2.34
2.24
2.38
2.34
2.34
2.24
2.38
2.34
2.34
2.08
2.08
2.08
2.12
2.08
2.12
2.08
2.12
2.1
2.08
2.12
2.1
2.08
2.12
2.1
2.14
2.08
2.12
2.1
2.14
2.08
2.12
2.1
2.14
2.08
2.12
2.1
2.14
2.36
2.08
2.12
2.1
2.14
2.36
2.08
2.12
2.1
2.14
2.36
2.4
2.08
2.12
2.1
2.14
2.36
2.4
2.08
2.12
2.1
2.14
2.36
2.4
2.36
2.08
2.12
2.1
2.14
2.36
2.4
2.36
2.48
2.48
2.48
2.53
2.48
2.53
2.48
2.53
2.49
2.48
2.53
2.49
2.48
2.53
2.49
2.5
2.48
2.53
2.49
2.5
2.1
2.1
2.1
2.1
2.1
2.1
2.1
3.31
3.31
3.31
3.3
3.31
3.3
3.31
3.3
3.3
3.31
3.3
3.3
3.31
3.3
3.3
3.31
3.3
3.3
3.31
3.3
3.3
2.2
3.31
3.3
3.3
2.2
3.31
3.3
3.3
2.2
3.31
3.3
3.3
2.2
2.17
3.31
3.3
3.3
2.2
2.17
2.29
2.29
2.29
2.36
2.29
2.36
2.29
2.36
2.28
2.29
2.36
2.28
2.29
2.36
2.28
2.26
2.29
2.36
2.28
2.26
1.66
1.66
1.66
1.66
1.66
1.83
1.83
1.83
1.83
1.83
1.81
1.83
1.81
1.83
1.81
2.35
1.83
1.81
2.35
1.83
1.81
2.35
2.28
1.83
1.81
2.35
2.28
1.93
1.93
1.93
1.88
1.93
1.88
1.93
1.88
1.93
1.88
1.93
1.88
1.93
1.88
1.93
1.88
1.93
1.88
2.36
1.93
1.88
2.36
1.93
1.88
2.36
2.31
1.93
1.88
2.36
2.31
1.93
1.88
2.36
2.31
2.41
1.93
1.88
2.36
2.31
2.41
1.93
1.88
2.36
2.31
2.41
2.08
2.08
2.08
2.08
2.08
2.08
2.08
2.08
2.08
2.08
2.26
2.08
2.26
2.08
2.26
2.08
2.26
1.9
1.9
1.9
1.84
1.9
1.84
1.9
1.84
1.9
1.9
1.84
1.9
1.9
1.84
1.9
2.46
1.9
1.84
1.9
2.46
1.9
1.84
1.9
2.46
2.51
1.9
1.84
1.9
2.46
2.51
1.9
1.84
1.9
2.46
2.51
4.08
4.08
4.08
4.1
4.08
4.1
4.08
4.1
4.69
4.08
4.1
4.69
4.08
4.1
4.69
4.08
4.1
4.69
4.88
4.08
4.1
4.69
4.88
4.08
4.1
4.69
4.88
2.02
2.02
2.02
2.03
2.02
2.03
2.02
2.03
76.03
76.03
1.4
1.4
1.4
1.45
1.4
1.45
1.4
1.45
1.42
1.4
1.45
1.42
1.4
1.45
1.42
1.43
1.4
1.45
1.42
1.43
1.38
1.38
1.38
1.38
1.38
1.38
1.38
1.38
1.38
1.38
1.38
1.38
1.16
1.38
1.38
1.16
1.38
1.38
1.16
1.19
1.38
1.38
1.16
1.19
1.29
1.29
1.29
1.24
1.29
1.24
1.29
1.24
1.15
1.29
1.24
1.15
1.29
1.24
1.15
1.66
1.29
1.24
1.15
1.66
1.29
1.24
1.15
1.66
1.85
1.29
1.24
1.15
1.66
1.85
1.29
1.24
1.15
1.66
1.85
1.77
1.29
1.24
1.15
1.66
1.85
1.77
1.29
1.24
1.15
1.66
1.85
1.77
1.27
1.27
1.27
1.27
1.27
1.55
1.27
1.55
1.27
1.55
1.19
1.19
1.19
1.19
1.29
1.19
1.29
1.19
1.29
1.26
1.19
1.29
1.26
1.19
1.29
1.26
1.38
1.19
1.29
1.26
1.38
1.19
1.29
1.26
1.38
1.45
1.19
1.29
1.26
1.38
1.45
1.19
1.29
1.26
1.38
1.45
1.46
1.19
1.29
1.26
1.38
1.45
1.46
1.19
1.29
1.26
1.38
1.45
1.46
1.35
1.19
1.29
1.26
1.38
1.45
1.46
1.35
1.2
1.2
1.2
1.2
1.21
1.2
1.21
1.2
1.21
1.2
1.21
1.2
1.21
1.2
1.21
1.06
1.2
1.21
1.06
1.2
1.21
1.06
1.16
1.2
1.21
1.06
1.16
1.2
1.21
1.06
1.16
1.04
1.2
1.21
1.06
1.16
1.04
1.2
1.21
1.06
1.16
1.04
1.22
1.2
1.21
1.06
1.16
1.04
1.22
1.38
1.38
1.38
1.33
1.38
1.33
1.38
1.33
1.28
1.38
1.33
1.28
1.38
1.33
1.28
1.21
1.38
1.33
1.28
1.21
1.38
1.33
1.28
1.21
1.25
1.38
1.33
1.28
1.21
1.25
1.38
1.33
1.28
1.21
1.25
1.26
1.38
1.33
1.28
1.21
1.25
1.26
2.57
2.57
2.57
2.57
2.44
2.57
2.44
2.57
2.44
2.43
2.57
2.44
2.43
2.57
2.44
2.43
2.51
2.57
2.44
2.43
2.51
2.57
2.44
2.43
2.51
2.47
2.57
2.44
2.43
2.51
2.47
1.42
1.42
1.42
1.42
1.37
1.42
1.37
1.42
1.37
1.37
1.42
1.37
1.37
1.42
1.37
1.37
1.42
1.37
1.37
1.28
1.42
1.37
1.37
1.28
1.42
1.37
1.37
1.28
1.42
1.37
1.37
1.28
1.38
1.42
1.37
1.37
1.28
1.38
