# Supplementary material for: Increase of P-wave velocity due to melt in the mantle at the Gakkel Ridge
Source: Nat Commun. 2023 Feb 22;14:969. doi: 10.1038/s41467-023-36551-8 (PMC9946932; doi:10.1038/s41467-023-36551-8)
Supplement: Supplementary file 2 — Source data [file 41467_2023_36551_MOESM2_ESM.zip › Fig.1d/time-differences]

1.38 1.81
1.44 1.75
-0.17 -0.76
1.38 1.71
1.44 1.65
-0.17 -0.86
-1.57 -2.56
-1.57 -2.56
0.11 0.13
0.3 0.26
-0.04 -0.36
-2.09 -74495.9
-0.05 -0.15
0.29 0.17
0.39 0.27
-0.29 -0.03
-2.2 -2.74
-1.9 -2.74
-0.01 -0.14
-0.34 -0.24
7.82 7.54
7.63 7.36
8.04 7.96
7.24 7.22
0.66 0.44
0.31 0.14
-0.01 -0.14
-0.34 -0.24
7.82 7.54
7.63 7.36
8.04 7.96
7.24 7.22
0.66 0.44
0.31 0.14
-0.34 -0.14
7.82 7.64
7.63 7.46
8.04 8.06
7.24 7.32
0.66 0.54
0.31 0.24
8.12 7.74
7.93 7.56
8.34 8.16
7.54 7.42
0.96 0.64
0.61 0.34
-0.17 -0.14
0.24 0.46
-0.56 -0.28
-7.14 -7.06
-7.49 -7.36
0.44 0.56
-0.36 -0.18
-6.94 -6.96
-7.29 -7.26
-0.76 -0.78
-7.34 -7.56
-7.69 -7.86
-6.54 -6.76
-6.89 -7.06
-0.39 -0.26
-0.05 -0.02
-1.59 -2.48
-1.49 -2.48
-1.59 -2.38
0.27 0.2
-1.51 -2.63
-1.48 -2.57
0.27 0.2
-1.51 -2.63
-1.48 -2.57
-1.81 -2.83
-1.78 -2.77
0.02 0.03
-0.05 -0.01
-2.41 -2.83
-2.34 -2.81
-2.41 -2.83
-2.34 -2.81
-1.58 -2.87
-1.53 -2.81
0.29 0.08
-1.68 -2.77
-1.63 -2.71
-1.98 -2.87
-1.93 -2.81
0.07 0.09
-0.06 -0.01
0.06 0.05
0.16 0.05
-0.32 -0.19
-0.23 -0.3
-1.53 -2.37
-1.57 -2.26
-1.49 -2.31
-0.23 -0.3
-1.53 -2.37
-1.57 -2.26
-1.49 -2.31
-1.53 -2.37
-1.57 -2.26
-1.49 -2.31
-2.12 -3.02
-2.13 -2.77
-2.07 -2.66
-0.73 -2.54
-0.72 -2.56
0.5 0.5
-0.73 -1.54
-0.72 -1.56
-1.73 -2.54
-1.72 -2.56
0.28 0.44
0.03 0.54
-1.35 -2.21
-0.01 -0.82
-1.35 -3.21
-0.01 -0.82
-1.35 -3.21
-1.35 -2.21
-1.2 -2.19
-1.18 -2.24
-1.2 -2.29
-1.14 -2.15
0.06 0.05
0.06 0.05
0.06 0.15
-0.09 -0.16
-0.12 -0.1
-1.17 -2.04
-1.19 -2.1
-1.18 -2.05
-1.09 -2.07
0.02 0.05
0.11 0.03
0.11 0.03
-0.05 -0.29
-0.99 -2.18
-0.94 -2.31
-1.05 -2.24
-0.9 -2.22
0.16 0.04
0.15 0.05
-0.99 -1.88
-0.94 -2.01
-1.05 -1.94
-0.9 -1.92
-1.19 -1.88
-1.14 -2.01
-1.25 -1.94
-1.1 -1.92
-1.19 -1.88
-1.14 -2.01
-1.25 -1.94
-1.1 -1.92
-0.05 -0.04
-1.24 -2.19
-1.29 -2.35
-1.13 -2.24
-1.04 -2.19
-1.09 -2.35
-0.93 -2.24
-0.09 -0.15
0.17 0.16
0.16 0.26
0.13 0.06
-0.07 -0.24
0.08 0.01
-0.9 -1.89
-0.96 -1.95
-0.06 -0.11
-1 -1.89
-1.06 -1.95
-0.9 -1.79
-0.96 -1.85
-0.06 -0.05
-0.03 -0.26
-0.23 -0.16
-0.21 -0.27
-0.21 -0.23
-0.06 -0.17
0.14 0.13
0.14 0.03
-0.05 -0.31
-0.06 -0.13
0.1 0.06
0.04 0.17
-0.99 -2.19
-1.13 -2
-0.97 -1.96
0.13 0.04
-0.1 -0.69
-0.05 -0.62
-0.07 -0.58
-0.87 -1.89
-0.75 -2.01
-0.1 -0.69
-0.05 -0.62
-0.07 -0.58
-0.87 -1.89
-0.75 -2.01
-0.2 -0.59
-0.15 -0.52
-0.17 -0.48
-0.97 -1.79
-0.85 -1.91
0.05 0.08
0.03 0.12
-0.77 -1.19
-0.65 -1.31
0.03 0.02
-0.77 -1.29
-0.65 -1.41
-0.77 -1.29
-0.65 -1.41
-0.04 -0.07
0.05 0.06
-0.06 -0.15
-0.09 -0.11
-0.08 -0.61
-0.12 -0.53
-0.12 -0.62
-0.21 -0.47
-1 -2.04
-0.9 -1.98
-0.02 -0.43
-0.02 -0.52
-0.11 -0.37
-0.9 -1.94
-0.8 -1.88
-0.02 -0.43
-0.02 -0.52
-0.11 -0.37
-0.9 -1.94
-0.8 -1.88
-0.02 -0.02
-0.9 -1.44
-0.8 -1.38
-0.02 -0.12
-0.9 -1.54
-0.8 -1.48
-0.9 -1.44
-0.8 -1.38
-0.8 -1.54
-0.7 -1.48
0.1 0.02
-0.11 -0.16
-0.37 -0.46
-0.97 -2.09
-0.27 -0.26
-0.87 -1.89
-0.57 -1.59
-0.08 -0.14
-0.61 -1.41
-0.51 -1.51
-0.51 -1.31
-0.2 -0.15
-0.07 -0.12
-0.36 -0.2
0.1 0.03
-0.26 -0.1
-0.36 -0.1
0.07 0.19
-2.44 -4.82
-2.45 -4.85
-2.42 -4.82
-2.57 -5.11
0.17 0.19
-2.34 -4.82
-2.35 -4.85
-2.32 -4.82
-2.47 -5.11
-0.21 -0.1
-2.54 -5.02
-2.55 -5.05
-2.52 -5.02
-2.67 -5.31
-2.34 -4.92
-2.35 -4.95
-2.32 -4.92
-2.47 -5.21
-0.05 -0.05
-0.02 -0.02
-0.17 -0.31
0.08 0.08
-0.07 -0.21
-0.17 -0.31
0.19 0.22
-0.15 -0.15
-0.09 -0.21
3.4 3.49
3.42 3.46
3.4 3.77
-1.36 -1.65
-1.68 -1.77
-1.43 -1.86
-1.36 -1.45
-0.35 -0.35
-0.29 -0.41
3.2 3.29
3.22 3.26
3.2 3.57
-1.56 -1.85
-1.88 -1.97
-1.63 -2.06
-1.56 -1.65
3.6 3.59
3.62 3.56
3.6 3.87
-1.16 -1.55
-1.48 -1.67
-1.23 -1.76
-1.16 -1.35
3.5 3.69
3.52 3.66
3.5 3.97
-1.26 -1.45
-1.58 -1.57
-1.33 -1.66
-1.26 -1.25
-4.76 -5.15
-5.08 -5.27
-4.83 -5.36
-4.76 -4.95
-4.76 -5.15
-5.08 -5.27
-4.83 -5.36
-4.76 -4.95
-4.76 -5.45
-5.08 -5.57
-4.83 -5.66
-4.76 -5.25
-0.28 -0.17
-0.03 -0.26
0.04 0.15
0.34 0.35
0.04 0.45
0.3 0.41
3.51 4.02
3.59 4.16
3.94 4.37
3.39 3.57
-1.48 -2.34
-1.7 -2.06
-1.27 -2.34
-0.92 -1.67
-0.44 -0.37
-0.46 -0.33
3.21 3.62
3.29 3.76
3.64 3.97
3.09 3.17
-1.78 -2.74
-2 -2.46
-1.57 -2.74
-1.22 -2.07
3.61 4.02
3.69 4.16
4.04 4.37
3.49 3.57
-1.38 -2.34
-1.6 -2.06
-1.17 -2.34
-0.82 -1.67
3.71 3.92
3.79 4.06
4.14 4.27
3.59 3.47
-1.28 -2.44
-1.5 -2.16
-1.07 -2.44
-0.72 -1.77
0.09 0.16
0.44 0.37
-0.11 -0.43
-4.98 -6.34
-5.2 -6.06
-4.77 -6.34
-4.42 -5.67
0.34 0.17
-0.21 -0.63
-5.08 -6.54
-5.3 -6.26
-4.87 -6.54
-4.52 -5.87
-0.51 -0.83
-5.38 -6.74
-5.6 -6.46
-5.17 -6.74
-4.82 -6.07
-4.88 -5.94
-5.1 -5.66
-4.67 -5.94
-4.32 -5.27
0.58 0.63
0.78 0.43
0.38 0.63
0.21 0.14
-0.17 -0.21
-0.12 -1.13
-0.37 -0.31
-0.32 -1.23
-5.52 -0.23
0.1 0.24
-0.37 -0.3
-0.32 -0.36
2.9 3.22
3.29 3.33
-3 -2.83
-3.26 -2.77
-2.94 -2.82
-0.47 -0.5
-0.42 -0.56
2.8 3.02
3.19 3.13
-3.1 -3.03
-3.36 -2.97
-3.04 -3.02
3.3 3.52
3.69 3.63
-2.6 -2.53
-2.86 -2.47
-2.54 -2.52
3.2 3.62
3.59 3.73
-2.7 -2.43
-2.96 -2.37
-2.64 -2.42
0.39 0.13
-5.9 -6.03
-6.16 -5.97
-5.84 -6.02
-6.3 -6.13
-6.56 -6.07
-6.24 -6.12
0.04 0.19
-0.52 -1.38
-0.54 -1.37
-0.57 -1.32
-0.56 -1.35
-0.52 -1.58
-0.54 -1.57
-0.57 -1.52
-0.56 -1.55
-0.62 -1.28
-0.64 -1.27
-0.67 -1.22
-0.66 -1.25
0.04 0.21
-0.22 -0.4
-0.05 -0.01
-0.22 -0.6
-0.22 -0.6
-0.07 -0.1
-0.25 -0.51
-0.32 -0.43
-0.25 -0.48
-0.15 -0.41
-0.22 -0.33
-0.15 -0.38
-0.25 -0.41
-0.32 -0.33
-0.25 -0.38
-0.15 -0.91
-0.22 -0.83
-0.15 -0.88
0.05 0.02
0.34 0.06
0.71 0.41
0.66 0.45
0.34 0.06
0.71 0.41
0.66 0.45
0.71 0.41
0.66 0.45
-0.02 -0.01
-0.05 -0.13
-0.05 -0.13
0.27 0.26
-0.14 -0.17
-0.07 -0.06
-2.91 -2.99
-2.99 -3.04
-2.51 -2.57
-0.44 -0.47
-0.37 -0.36
-3.21 -3.29
-3.29 -3.34
-2.81 -2.87
0.03 0.14
-2.81 -2.79
-2.89 -2.84
-2.41 -2.37
-2.81 -2.89
-2.89 -2.94
-2.41 -2.47
-0.09 -0.04
0.39 0.43
0.49 0.43
0.1 0.29
-1.62 -2.62
-1.76 -2.78
-0.16 -0.18
0.04 0.02
0.16 0.2
-0.02 -0.09
0.13 0.03
-2.08 -3.79
-2.16 -3.8
-0.78 -1.89
-0.91 -2.03
-0.7 -1.78
-0.22 -0.29
-0.07 -0.17
-2.28 -3.99
-2.36 -4
-0.98 -2.09
-1.11 -2.23
-0.9 -1.98
0.13 0.13
-2.08 -3.69
-2.16 -3.7
-0.78 -1.79
-0.91 -1.93
-0.7 -1.68
-2.18 -3.79
-2.26 -3.8
-0.88 -1.89
-1.01 -2.03
-0.8 -1.78
1.32 1.91
1.19 1.77
1.4 2.02
1.42 1.91
1.29 1.77
1.5 2.02
-0.11 -0.13
0.1 0.12
0.2 0.22
-0.19 -0.2
-0.6 -0.78
-4.1 -3.86
-4.42 -3.6
0.45 0.07
-0.4 -0.58
-3.9 -3.66
-4.22 -3.4
-0.8 -0.68
-4.3 -3.76
-4.62 -3.5
-3.5 -3.06
-3.82 -2.8
-0.34 -0.45
-6.75 -6.97
-7.14 -7.06
-6.45 -6.57
-6.84 -6.66
-0.44 -0.06
0.03 0.02
-0.05 -0.18
-0.05 -0.18
0.11 0.17
0.3 0.36
-0.24 -0.15
-0.17 -0.03
-3.27 -3.19
-4.45 -3.83
-7.31 -7.05
-0.54 -0.55
-0.47 -0.43
-3.57 -3.59
-4.75 -4.23
-7.61 -7.45
0.03 0.07
-3.07 -3.09
-4.25 -3.73
-7.11 -6.95
-3.07 -3.19
-4.25 -3.83
-7.11 -7.05
-1.15 -0.63
-4.01 -3.85
-2.91 -3.25
-2.21 -3.55
-2.16 -3.57
-2.31 -3.7
-1.12 -1.85
-1.07 -1.82
-1.24 -1.91
-1.24 -1.9
-0.11 -0.2
1.08 1.65
1.13 1.68
0.96 1.59
0.96 1.6
-0.11 -0.1
1.08 1.75
1.13 1.78
0.96 1.69
0.96 1.7
1.18 1.85
1.23 1.88
1.06 1.79
1.06 1.8
0.03 0.08
-0.14 -0.01
-0.14 -0.11
-0.14 -0.1
-0.02 -0.08
-0.05 -0.1
0.01 0.01
0.2 48000.1
0.11 0.11
0.3 48000.2
0.2 48000.1
-1.38 -1.63
-1.2 -1.34
0.2 0.26
-0.5 -1.15
-0.59 -1.2
-0.5 -1.18
-0.6 -1.15
-0.69 -1.2
-0.6 -1.18
0.1 0.02
-0.3 -0.45
-0.38 -0.61
-0.32 -0.45
0.72 0.89
0.69 0.79
0.76 0.72
0.64 0.75
-0.38 -0.61
-0.32 -0.45
0.72 0.89
0.69 0.79
0.76 0.72
0.64 0.75
0.72 1.89
0.69 1.79
0.76 1.72
0.64 1.75
0.72 0.89
0.69 0.79
0.76 0.72
0.64 0.75
-0.31 -0.21
-0.24 -0.28
-0.36 -0.25
-0.24 -0.28
-0.36 -0.25
-0.36 -0.25
-0.26 -0.35
-0.29 -0.41
-0.2 -0.3
-0.29 -0.41
-0.2 -0.3
-0.2 -0.3
0.12 0.26
-0.42 -1.08
-0.42 -1.08
0.69 1.08
0.69 1.18
0.03 0.04
-0.08 -0.09
-0.08 -0.09
0.12 0.08
-0.34 -0.13
-3.94 -6.6
-3.98 -6.78
-4.03 -6.66
0.17 0.2
0.15 0.22
-3.64 -6.5
-3.68 -6.68
-3.73 -6.56
0.47 0.3
0.45 0.32
-0.08 -0.18
-0.13 -0.06
4.07 6.8
4.05 6.82
4.17 7
4.15 7.02
4.17 6.9
4.15 6.92
1.27 1.23
-0.09 -0.01
0.46 0.15
0.09 0.13
0.07 0.04
0.56 0.15
-0.03 -0.06
0.46 0.05
0.46 0.15
0.16 0.15
-0.04 -0.05
0.04 0.02
0.08 0.03
0.4 0.19
0.37 0.15
0.51 0.21
0.36 0.02
0.04 0.12
0.08 0.13
0.4 0.29
0.37 0.25
0.51 0.31
0.36 0.12
0.08 0.03
0.4 0.19
0.37 0.15
0.51 0.21
0.36 0.02
0.3 0.19
0.27 0.15
0.41 0.21
0.26 0.02
-0.03 -0.05
0.11 0.01
-0.04 -0.18
0.11 0.01
-0.04 -0.18
-0.14 -0.18
1.95 2.83
0.41 0.11
1.95 2.83
0.41 0.11
1.95 2.83
0.41 0.11
1.95 2.83
0.41 0.11
-1.7 -2.96
-1.59 -2.69
0.11 0.31
0.32 0.26
-0.02 -0.08
-0.82 -1.75
-0.83 -1.75
-0.8 -1.73
-0.82 -1.65
-0.83 -1.65
-0.8 -1.63
-0.82 -1.85
-0.83 -1.85
-0.8 -1.83
-0.02 -0.07
0.02 0.09
0.08 0.02
-0.07 -0.05
0.02 0.01
0.5 0.29
0.5 0.16
0.55 0.32
0.47 0.18
-0.7 -1.56
-0.73 -1.51
-0.7 -1.53
-0.8 -1.53
0.5 0.16
0.55 0.32
0.47 0.18
-0.7 -1.56
-0.73 -1.51
-0.7 -1.53
-0.8 -1.53
0.55 0.32
0.47 0.18
-0.7 -1.56
-0.73 -1.51
-0.7 -1.53
-0.8 -1.53
-1.7 -1.56
-1.73 -1.51
-1.7 -1.53
-1.8 -1.53
-0.7 -1.56
-0.73 -1.51
-0.7 -1.53
-0.8 -1.53
0.27 0.49
0.3 0.47
0.2 0.47
0.3 0.47
0.2 0.47
0.2 0.47
-0.04 -0.23
-0.04 -0.23
-0.04 -0.23
0.07 0.08
0.05 0.19
0.12 0.01
0.04 0.06
0.01 0.05
-0.06 -0.13
-0.06 -0.13
-0.07 -0.07
0.05 0.03
-0.07 -0.16
0.68 1.32
0.83 1.39
0.05 0.03
-0.07 -0.16
0.68 1.32
0.83 1.39
-0.17 -0.16
0.58 1.32
0.73 1.39
0.78 1.52
0.93 1.59
0.13 0.09
-0.03 -0.03
-0.03 -0.03
-0.03 -0.03
-0.08 -0.02
-0.08 -0.06
-2.42 -3.78
-2.34 -3.78
-2.39 -3.8
-0.44 -0.4
-0.37 -0.49
-0.44 -0.32
0.06 0.02
1.96 3.4
2.03 3.31
1.96 3.48
1.86 3.4
1.93 3.31
1.86 3.48
1.96 3.4
2.03 3.31
1.96 3.48
-2.03 -2.58
-2 -2.47
-1.94 -2.5
0.06 0.53
0.02 0.63
0.06 0.1
2 3.18
2.06 3.13
2.02 3.23
2 3.08
2.06 3.03
2.02 3.13
1.9 3.08
1.96 3.03
1.92 3.13
0.02 0.03
0.06 0.14
0.06 0.04
0.02 0.05
1.91 3.47
2.15 3.82
1.91 3.47
2.15 3.82
0.25 0.32
0.12 0.11
0.02 0.07
0.12 0.01
-0.08 -0.03
0.65 0.35
0.21 0.41
-0.55 -1.2
-0.6 -1.26
-0.55 -1.16
-0.42 -0.98
-0.55 -1.2
-0.6 -1.26
-0.55 -1.16
-0.42 -0.98
0.58 0.02
0.58 0.02
0.58 0.02
-0.08 -0.07
0.05 0.15
0.15 0.25
-0.02 -0.06
0.1 0.05
0.1 0.15
0.1 0.04
0.22 0.03
0.12 0.03
-0.05 -0.27
0.13 0.12
0.24 0.26
0.14 0.16
0.02 0.09
0.03 0.35
-1.68 -2.68
-1.69 -2.77
-1.55 -2.5
-0.55 -0.88
-1.78 -2.48
-1.79 -2.57
-1.65 -2.3
-0.65 -0.68
-1.68 -2.58
-1.69 -2.67
-1.55 -2.4
-0.55 -0.78
0.15 0.2
1.15 1.82
0.15 0.3
1.15 1.92
1.05 1.62
-0.01 -0.08
-0.15 -0.23
-0.12 -0.32
-0.1 -0.26
-0.14 -0.15
-0.11 -0.24
-0.09 -0.18
-0.16 -0.09
-0.13 -0.18
-0.11 -0.12
0.02 0.06
0.09 0.06
0.09 0.07
0.1 0.13
0.01 0.07
0.16 0.22
-1.17 -2.01
-1.37 -2.15
-0.01 -0.03
-0.09 -0.03
0.06 0.12
-1.27 -2.11
-1.47 -2.25
-0.09 -0.03
0.06 0.12
-1.27 -2.11
-1.47 -2.25
-0.09 -0.03
0.06 0.12
-1.27 -2.11
-1.47 -2.25
0.16 0.12
-1.17 -2.11
-1.37 -2.25
-1.37 -2.21
-1.57 -2.35
-0.17 -0.15
0.05 0.22
-0.79 -1.06
-0.85 -1.06
0.06 0.41
0.1 0.35
-0.79 -1.06
-0.85 -1.06
0.06 0.41
0.1 0.35
1.06 1.41
1.1 1.35
1.06 1.41
1.1 1.35
0.1 0.35
0.05 0.58
0.05 0.58
-0.03 -0.41
-0.59 -0.41
-0.57 -0.43
-0.61 -0.47
-0.01 -0.07
-0.01 -0.07
0.02 0.04
-0.05 -0.01
0.59 0.85
0.53 0.83
0.5 0.76
-0.05 -0.01
0.59 0.85
0.53 0.83
0.5 0.76
-0.05 -0.01
0.59 0.85
0.53 0.83
0.5 0.76
0.69 0.85
0.63 0.83
0.6 0.76
-0.1 -0.04
-0.05 -0.05
-0.05 -0.05
-0.05 -0.05
-0.04 -0.04
-1.03 -2.13
-1.1 -2.23
-1.03 -2.03
-1.1 -2.13
-1.03 -2.13
-1.1 -2.23
-0.1 -0.13
0.03 0.09
0.04 0.02
0.05 0.01
0.05 0.01
-0.04 -0.03
1.03 1.58
1.03 1.51
1.03 1.58
1.03 1.51
0.5 0.96
0.38 0.79
0.49 1
0.5 0.96
0.38 0.79
0.49 1
-0.12 -0.21
0.09 0.2
0.59 0.75
-0.07 -0.03
1.23 1.89
1.13 1.84
0.07 0.07
1.33 1.89
1.23 1.84
1.23 1.79
1.13 1.74
-0.07 -0.06
0.02 0.12
1.74 2.43
1.72 2.6
1.74 2.43
1.72 2.6
0.57 0.09
0.57 0.1
0.06 0.11
-0.14 -0.11
-0.12 -0.1
-0.24 -0.21
-0.14 -0.11
-0.26 -0.4
-0.35 -0.46
-0.16 -0.4
-0.25 -0.46
-0.05 -0.06
-0.09 -0.15
-0.09 -0.24
0.79 1.15
0.74 1.29
0.83 1.3
0.89 1.25
0.84 1.39
0.93 1.4
0.89 1.35
0.84 1.49
0.93 1.5
0.03 0.1
0.8 1.35
-0.5 -0.21
-0.42 -0.16
0.1 0.48
0.1 0.55
0.13 0.59
0.05 0.4
1.1 0.48
1.1 0.55
1.13 0.59
1.05 0.4
0.1 0.48
0.1 0.55
0.13 0.59
0.05 0.4
0.1 0.55
0.13 0.59
0.05 0.4
0.1 0.11
0.18 0.04
0.18 0.14
0.25 0.09
0.11 0.13
0.08 0.04
0.01 0.03
0.05 0.09
-0.01 -0.08
0.16 0.01
0.11 0.09
0.11 0.02
0.16 0.11
0.13 0.09
0.06 0.01
0.06 0.11
0.03 0.09
-0.07 -0.01
0.24 0.68
0.2 0.63
0.42 0.93
0.32 0.79
-0.46 -0.09
-0.46 -0.18
-0.45 -0.07
-0.46 -0.18
-0.45 -0.07
-0.45 -0.07
